# Supplementary material for: Identify the direct and indirect impacts of the community built environment on the health of older adults
Source: Front Public Health. 2025 Mar 31;13:1478337. doi: 10.3389/fpubh.2025.1478337 (PMC11994447; doi:10.3389/fpubh.2025.1478337)
Supplement: Supplementary file 1 [file Table_1.xlsx]

## Sheet: Sheet1
A1	A2	A3	A4	A5	A6	A7	A8	A9	A10	A11	A12	A13	A14	A15	A16	A17	A18	A19	A20	A21	A22	A23	A24	A25	A26	B1	B2	B3	B4	B5	B6	C1	C2	C3	C4	C5	C6	C7	C8	f1	f2	f3	f4	f5	f6	f7	f8	f9	f10
2	3	3	3	4	3	3	4	4	4	1	2	2	2	4	3	4	2	3	2	3	2	2	3	2	3	3	3	3	4	3	3	3	4	3	3	4	3	3	2	3	3.75	1.66667	3.25	2.33333	2.5	3	3.33333	3.25	3
4	4	3	4	3	4	5	5	4	5	3	3	4	4	3	3	3	3	3	2	3	2	3	3	4	3	4	5	5	5	4	4	3	4	5	5	3	4	3	2	3.66667	4.75	3.33333	3.25	2.66667	3.25	4.66667	4.33333	4.25	3
3	2	3	2	2	2	2	2	3	3	2	1	2	2	3	3	2	3	3	4	3	3	3	3	4	3	3	3	4	4	3	3	3	2	2	2	3	3	4	4	2.33333	2.5	1.66667	2.5	3.33333	3.25	3.33333	3.33333	2.25	3.5
5	5	5	5	4	4	5	5	5	4	5	5	5	3	4	4	4	5	3	4	5	3	3	4	3	4	3	3	5	4	4	4	4	5	5	5	3	4	4	4	4.66667	4.75	5	3.75	4	3.5	3.66667	4	4.75	3.75
5	5	5	4	5	4	3	4	4	3	5	5	5	3	2	2	3	4	4	3	4	4	5	5	5	5	5	5	3	5	5	5	3	4	3	4	3	3	3	2	4.66667	3.5	5	2.5	3.66667	5	4.33333	5	3.5	2.75
5	5	5	4	5	5	3	2	3	3	5	5	5	3	4	4	4	3	3	3	3	3	3	4	3	4	4	4	4	3	3	5	3	4	3	4	3	3	1	3	4.83333	2.75	5	3.75	3	3.5	4	3.66667	3.5	2.5
2	2	1	3	3	3	4	3	4	3	3	3	3	3	5	4	3	2	3	3	3	3	3	4	2	4	4	3	4	5	4	5	3	3	4	3	4	4	2	3	2.33333	3.5	3	3.75	2.66667	3.25	3.66667	4.66667	3.25	3.25
2	4	2	2	3	3	4	4	4	5	4	3	3	4	3	3	3	3	3	4	3	3	5	3	5	3	3	3	4	4	4	4	5	4	5	5	3	3	3	3	2.66667	4.25	3.33333	3.25	3.33333	4	3.33333	4	4.75	3
3	4	3	4	3	3	2	4	3	3	3	4	3	3	5	5	4	4	4	3	4	5	3	3	4	3	4	3	3	5	5	5	4	5	5	5	5	5	4	5	3.33333	3	3.33333	4.25	3.66667	3.25	3.33333	5	4.75	4.75
3	3	3	4	4	3	5	5	5	4	4	4	5	5	4	5	5	4	3	4	3	3	4	4	4	4	4	5	5	4	5	4	4	4	5	5	5	4	4	4	3.33333	4.75	4.33333	4.75	3.66667	4	4.66667	4.33333	4.5	4.25
2	3	2	3	3	3	4	4	4	5	4	5	4	3	3	5	4	3	3	4	3	3	4	3	4	3	3	3	4	3	3	4	5	5	4	5	3	2	3	3	2.66667	4.25	4.33333	3.75	3.33333	3.5	3.33333	3.33333	4.75	2.75
2	3	2	2	3	3	2	2	3	3	3	3	4	5	5	4	5	2	3	2	3	2	2	5	2	3	4	4	3	3	3	4	2	4	2	2	4	2	3	3	2.5	2.5	3.33333	4.75	2.33333	3	3.66667	3.33333	2.5	3
4	3	4	4	3	3	5	4	5	5	4	3	4	1	4	4	3	5	4	5	4	5	3	4	4	4	3	3	4	5	4	5	4	4	4	3	5	5	4	5	3.5	4.75	3.66667	3	4.66667	3.75	3.33333	4.66667	3.75	4.75
5	5	4	5	4	5	3	3	2	3	3	3	4	3	3	3	2	5	3	4	5	3	4	4	5	4	5	4	3	3	3	3	3	4	5	4	5	3	5	5	4.66667	2.75	3.33333	2.75	4	4.25	4	3	4	4.5
2	4	3	4	4	3	4	5	5	5	3	3	3	4	4	3	4	3	3	4	3	2	4	4	4	4	3	3	4	4	4	4	2	3	3	3	4	4	4	4	3.33333	4.75	3	3.75	3.33333	4	3.33333	4	2.75	4
3	2	2	3	3	3	4	3	3	3	2	2	3	4	3	3	4	3	2	3	2	3	3	5	3	2	4	3	4	3	2	3	2	3	3	2	3	2	3	3	2.66667	3.25	2.33333	3.5	2.66667	3.25	3.66667	2.66667	2.5	2.75
4	3	1	3	3	3	4	4	3	4	3	3	3	3	3	4	3	1	1	2	1	2	3	3	4	3	4	4	5	3	4	4	1	3	3	3	3	2	2	3	2.83333	3.75	3	3.25	1.33333	3.25	4.33333	3.66667	2.5	2.5
3	4	3	2	2	3	3	4	3	3	3	3	2	4	3	4	4	4	3	4	3	2	4	5	4	5	4	4	5	3	3	4	2	3	3	4	3	3	3	3	2.83333	3.25	2.66667	3.75	3.66667	4.5	4.33333	3.33333	3	3
4	3	4	4	2	4	3	2	2	3	1	1	2	3	3	3	4	3	4	4	4	4	4	2	4	2	4	3	4	5	4	5	3	2	2	3	3	4	4	4	3.5	2.5	1.33333	3.25	3.66667	3	3.66667	4.66667	2.5	3.75
2	3	3	2	2	2	3	4	3	5	3	3	3	4	4	4	3	2	1	3	1	3	3	4	3	4	4	4	3	3	3	5	2	3	3	1	3	4	3	4	2.33333	3.75	3	3.75	2	3.5	3.66667	3.66667	2.25	3.5
4	3	3	4	3	4	3	2	3	3	2	2	3	2	1	2	2	3	3	4	3	3	3	4	3	4	3	3	1	2	3	3	3	3	1	3	3	3	2	4	3.5	2.75	2.33333	1.75	3.33333	3.5	2.33333	2.66667	2.5	3
4	4	4	3	3	4	3	3	3	2	3	3	3	5	4	5	5	4	3	4	3	2	5	4	5	4	3	3	3	5	4	5	4	4	4	5	4	3	3	4	3.66667	2.75	3	4.75	3.66667	4.5	3	4.66667	4.25	3.5
2	3	2	3	3	3	4	3	4	3	3	3	4	3	4	3	4	3	3	4	3	2	5	4	5	4	4	4	4	4	5	5	5	5	5	4	3	2	3	3	2.66667	3.5	3.33333	3.5	3.33333	4.5	4	4.66667	4.75	2.75
4	3	4	2	3	2	3	4	4	4	3	3	4	5	5	3	4	3	4	2	4	4	5	4	5	4	4	3	3	5	5	4	4	3	4	4	3	4	3	4	3	3.75	3.33333	4.25	3	4.5	3.33333	4.66667	3.75	3.5
4	3	3	4	3	3	3	3	4	3	2	4	2	5	4	5	5	4	3	3	3	3	3	4	3	4	5	4	4	3	3	4	4	3	2	3	4	5	5	4	3.33333	3.25	2.66667	4.75	3.33333	3.5	4.33333	3.33333	3	4.5
2	3	1	3	3	3	3	4	4	4	3	3	3	3	4	2	3	5	4	5	4	5	2	3	2	3	3	3	4	4	4	5	4	4	4	5	3	2	2	3	2.5	3.75	3	3	4.66667	2.5	3.33333	4.33333	4.25	2.5
3	2	3	2	2	2	3	3	2	3	5	5	5	2	4	2	3	4	3	3	3	3	5	5	5	5	4	4	3	4	3	4	3	3	1	3	3	4	3	4	2.33333	2.75	5	2.75	3.33333	5	3.66667	3.66667	2.5	3.5
3	2	3	2	2	2	3	4	3	3	2	3	3	4	3	3	3	3	3	2	3	2	3	4	3	4	4	4	3	3	3	3	3	3	4	2	3	2	3	3	2.33333	3.25	2.66667	3.25	2.66667	3.5	3.66667	3	3	2.75
5	4	5	5	4	4	5	5	5	4	3	3	3	4	4	5	4	3	3	4	3	2	3	4	3	4	3	3	3	4	5	5	3	4	3	4	4	4	4	5	4.5	4.75	3	4.25	3.33333	3.5	3	4.66667	3.5	4.25
2	3	2	2	2	2	3	4	3	3	3	3	2	2	3	3	3	3	3	4	3	2	4	4	4	4	3	3	4	4	3	3	3	3	4	2	3	3	3	3	2.16667	3.25	2.66667	2.75	3.33333	4	3.33333	3.33333	3	3
5	5	5	4	5	5	4	5	5	4	5	5	5	3	4	3	3	3	4	4	4	3	4	5	4	5	4	3	4	4	5	5	4	4	4	3	3	3	3	3	4.83333	4.5	5	3.25	3.66667	4.5	3.66667	4.66667	3.75	3
5	5	5	4	5	5	5	3	3	3	5	5	5	3	3	2	3	4	3	4	4	3	5	5	5	5	4	4	4	4	4	5	4	4	4	2	4	3	4	3	4.83333	3.5	5	2.75	3.66667	5	4	4.33333	3.5	3.5
2	4	3	5	4	4	4	4	5	4	3	3	4	4	4	4	3	4	4	3	4	4	3	4	3	4	3	3	3	5	4	5	4	3	4	3	3	2	2	3	3.66667	4.25	3.33333	3.75	3.66667	3.5	3	4.66667	3.5	2.5
2	2	3	3	3	2	3	4	3	4	3	3	4	4	3	2	2	3	3	4	3	3	5	4	5	4	3	3	4	3	4	4	1	3	2	3	3	4	3	4	2.5	3.5	3.33333	2.75	3.33333	4.5	3.33333	3.66667	2.25	3.5
1	2	2	1	2	2	3	3	3	4	3	3	4	4	4	5	5	3	3	3	3	3	5	5	5	5	3	4	3	5	5	5	5	4	5	4	3	3	3	3	1.66667	3.25	3.33333	4.5	3	5	3.33333	5	4.5	3
5	5	5	3	5	4	5	5	4	5	5	5	5	3	3	4	3	4	4	4	4	4	5	4	5	4	4	3	4	4	4	5	4	5	5	4	5	4	4	5	4.5	4.75	5	3.25	4	4.5	3.66667	4.33333	4.5	4.5
5	5	5	2	5	4	3	1	3	3	4	3	3	4	4	5	2	3	3	4	3	3	3	2	2	2	2	3	3	3	3	4	4	5	5	4	3	3	3	3	4.33333	2.5	3.33333	3.75	3.33333	2.25	2.66667	3.33333	4.5	3
5	5	5	3	5	4	4	3	4	2	4	4	5	4	3	3	3	3	3	4	3	3	3	4	3	4	4	5	4	5	5	4	4	3	4	3	4	3	4	4	4.5	3.25	4.33333	3.25	3.33333	3.5	4.33333	4.66667	3.5	3.75
4	3	3	3	4	3	4	3	4	3	4	5	5	3	3	4	3	3	3	2	3	3	5	4	5	4	4	4	3	5	4	5	5	3	4	2	4	4	3	4	3.33333	3.5	4.66667	3.25	2.66667	4.5	3.66667	4.66667	3.5	3.75
1	1	2	2	2	2	4	3	3	3	1	1	2	3	2	3	3	3	3	2	3	3	1	1	2	1	3	3	2	3	2	3	3	4	3	3	3	1	2	2	1.66667	3.25	1.33333	2.75	2.66667	1.25	2.66667	2.66667	3.25	2
2	2	1	2	2	1	2	3	3	3	3	3	3	3	3	4	4	4	4	3	4	4	1	2	1	2	3	3	4	4	3	4	2	4	3	2	3	2	3	3	1.66667	2.75	3	3.5	3.66667	1.5	3.33333	3.66667	2.75	2.75
4	3	3	2	3	3	4	4	3	4	3	3	4	5	3	4	3	3	3	3	4	4	3	4	3	4	3	3	2	4	5	5	4	4	3	3	5	5	4	4	3	3.75	3.33333	3.75	3	3.5	2.66667	4.66667	3.5	4.5
4	4	5	4	4	4	4	5	5	5	3	3	3	4	5	5	4	4	3	4	3	3	4	5	5	5	5	5	5	5	4	5	3	4	5	3	4	4	4	3	4.16667	4.75	3	4.5	3.66667	4.75	5	4.66667	3.75	3.75
3	3	3	4	3	4	3	2	3	3	4	4	3	4	4	3	3	3	3	4	3	3	2	2	2	2	3	3	4	3	2	3	3	4	4	3	4	3	3	4	3.33333	2.75	3.66667	3.5	3.33333	2	3.33333	2.66667	3.5	3.5
3	4	3	4	3	4	4	4	4	3	4	4	5	4	5	5	5	3	3	5	4	3	2	3	3	3	4	3	4	5	5	4	4	5	4	5	4	3	2	4	3.5	3.75	4.33333	4.75	3.66667	2.75	3.66667	4.66667	4.5	3.25
4	3	3	2	3	3	2	3	3	3	3	3	4	3	4	4	4	4	4	5	5	5	3	4	4	4	4	3	4	5	5	5	5	5	5	4	3	3	3	3	3	2.75	3.33333	3.75	4.33333	3.75	3.66667	5	4.75	3
5	3	5	5	5	4	4	3	4	3	4	4	5	5	5	4	5	4	4	4	3	3	3	3	4	3	4	4	3	4	4	5	3	3	2	2	5	5	4	4	4.5	3.5	4.33333	4.75	4	3.25	3.66667	4.33333	2.5	4.5
3	3	4	3	4	3	3	4	3	4	3	3	3	3	3	3	4	3	3	4	3	3	4	4	3	4	3	4	4	4	4	3	4	5	4	5	3	3	4	3	3.33333	3.5	3	3.25	3.33333	3.75	3.66667	3.66667	4.5	3.25
4	4	3	3	3	4	4	5	4	4	3	4	4	3	4	3	3	2	2	4	3	3	4	5	4	5	3	3	2	2	3	2	1	3	1	2	4	3	3	4	3.5	4.25	3.66667	3.25	2.66667	4.5	2.66667	2.33333	1.75	3.5
5	4	4	5	5	5	4	5	5	5	4	4	4	2	4	4	4	3	3	4	3	3	4	5	5	5	3	3	4	5	5	5	4	4	5	5	3	3	3	3	4.66667	4.75	4	3.5	3.33333	4.75	3.33333	5	4.5	3
2	4	3	3	3	4	3	3	5	3	3	3	3	4	3	3	3	4	4	5	4	4	4	3	4	3	3	3	3	4	4	5	4	4	5	5	5	4	5	5	3.16667	3.5	3	3.25	4.33333	3.5	3	4.33333	4.5	4.75
5	5	3	4	5	5	2	3	3	3	4	4	4	5	5	4	5	3	3	4	3	3	3	2	3	2	3	3	2	5	5	5	3	4	3	3	3	4	4	4	4.5	2.75	4	4.75	3.33333	2.5	2.66667	5	3.25	3.75
3	4	3	3	4	3	3	4	4	3	3	3	4	5	4	5	5	3	3	4	4	3	3	2	3	2	3	3	5	5	5	5	4	3	4	4	4	3	3	3	3.33333	3.5	3.33333	4.75	3.33333	2.5	3.66667	5	3.75	3.25
2	3	4	2	3	4	3	4	3	3	3	3	2	4	3	3	3	4	4	3	4	4	5	5	5	5	3	3	4	4	4	3	4	4	3	2	4	3	2	2	3	3.25	2.66667	3.25	3.66667	5	3.33333	3.66667	3.25	2.75
1	3	2	1	3	3	3	3	4	3	4	4	4	4	5	5	5	3	3	2	3	3	3	2	3	2	4	4	4	4	4	3	2	3	3	2	3	2	2	3	2.16667	3.25	4	4.75	2.66667	2.5	4	3.66667	2.5	2.5
3	2	2	2	3	3	4	3	3	3	3	3	2	4	3	3	3	2	2	3	3	3	4	2	3	2	3	3	3	4	4	4	3	4	3	3	3	4	3	3	2.5	3.25	2.66667	3.25	2.33333	2.75	3	4	3.25	3.25
3	4	3	3	3	4	3	3	4	3	3	3	3	3	3	3	2	3	1	2	3	1	5	4	5	4	3	3	2	4	4	3	3	2	2	3	4	3	3	4	3.33333	3.25	3	2.75	2	4.5	2.66667	3.66667	2.5	3.5
1	3	3	2	3	3	2	2	1	2	2	2	2	2	4	4	3	3	3	4	3	3	1	1	2	1	1	1	1	3	3	4	1	3	3	2	3	2	2	2	2.5	1.75	2	3.25	3.33333	1.25	1	3.33333	2.25	2.25
2	2	3	2	3	3	4	4	3	3	4	4	4	4	4	3	3	3	5	3	3	5	3	4	4	4	4	4	5	3	3	4	4	5	4	4	4	2	3	3	2.5	3.5	4	3.5	3.66667	3.75	4.33333	3.33333	4.25	3
2	2	2	3	2	3	4	3	3	3	1	1	1	4	3	3	3	1	1	1	1	1	2	3	2	3	1	1	2	1	1	3	3	2	3	3	3	2	3	2	2.33333	3.25	1	3.25	1	2.5	1.33333	1.66667	2.75	2.5
2	2	2	3	3	2	5	5	4	5	2	3	2	3	3	5	3	3	3	2	3	3	3	4	4	4	3	3	4	4	4	5	3	4	3	4	3	2	4	3	2.33333	4.75	2.33333	3.5	2.66667	3.75	3.33333	4.33333	3.5	3
1	1	2	2	2	2	3	4	3	3	3	3	3	2	1	2	2	3	3	3	3	3	2	2	3	2	3	3	2	2	3	2	4	3	3	4	2	1	1	2	1.66667	3.25	3	1.75	3	2.25	2.66667	2.33333	3.5	1.5
4	5	5	4	4	3	3	3	3	4	5	5	5	4	4	4	3	4	4	4	4	4	3	4	3	4	4	4	4	3	3	3	4	3	4	4	2	3	2	3	4.16667	3.25	5	3.75	4	3.5	4	3	3.75	2.5
5	5	4	4	5	4	3	4	3	3	5	4	4	4	4	3	4	3	3	3	2	2	4	3	4	3	3	3	4	4	4	5	4	5	5	5	3	2	3	3	4.5	3.25	4.33333	3.75	3	3.5	3.33333	4.33333	4.75	2.75
4	3	5	5	3	3	3	2	3	3	3	3	3	3	4	3	3	2	2	3	3	3	3	2	3	2	4	4	5	3	3	4	4	3	4	3	4	4	5	4	3.83333	2.75	3	3.25	2.33333	2.5	4.33333	3.33333	3.5	4.25
1	3	3	3	3	3	2	2	2	3	3	3	3	3	3	3	4	5	5	5	4	4	3	4	3	4	3	3	2	3	3	4	3	4	3	5	3	2	3	1	2.66667	2.25	3	3.25	5	3.5	2.66667	3.33333	3.75	2.25
5	5	4	3	5	5	4	3	3	3	5	5	5	3	3	3	2	4	4	3	4	4	3	4	4	4	4	4	3	4	4	5	5	4	5	5	5	5	4	5	4.5	3.25	5	2.75	3.66667	3.75	3.66667	4.33333	4.75	4.75
3	3	3	3	3	4	3	4	5	5	4	3	3	3	2	3	3	3	3	2	3	3	3	4	3	4	2	3	3	3	3	4	4	4	5	4	4	3	2	4	3.16667	4.25	3.33333	2.75	2.66667	3.5	2.66667	3.33333	4.25	3.25
3	4	3	3	3	3	3	2	2	3	3	2	2	5	4	3	4	3	3	4	3	3	3	3	4	3	3	3	4	3	3	4	4	3	3	4	3	2	3	3	3.16667	2.5	2.33333	4	3.33333	3.25	3.33333	3.33333	3.5	2.75
3	2	2	3	3	3	3	3	2	3	5	5	5	3	4	3	3	3	3	3	2	2	3	4	4	4	2	2	2	3	3	2	2	3	3	4	4	4	5	4	2.66667	2.75	5	3.25	3	3.75	2	2.66667	3	4.25
3	5	3	4	3	4	4	4	4	5	3	3	4	4	3	4	4	2	2	3	3	3	4	5	4	5	3	3	3	5	5	4	4	3	4	3	3	4	3	4	3.66667	4.25	3.33333	3.75	2.33333	4.5	3	4.66667	3.5	3.5
5	5	5	4	5	4	3	3	4	3	5	5	4	4	3	3	3	2	2	3	3	3	5	4	5	4	5	5	5	3	3	2	4	3	4	3	5	4	3	5	4.66667	3.25	4.66667	3.25	2.33333	4.5	5	2.66667	3.5	4.25
2	2	2	3	3	3	4	3	3	5	5	5	5	4	4	3	4	4	3	4	3	3	5	5	4	5	3	3	4	5	4	5	5	5	5	4	5	3	5	5	2.5	3.75	5	3.75	3.66667	4.75	3.33333	4.66667	4.75	4.5
1	3	3	3	3	3	4	5	5	5	3	3	3	4	3	4	3	3	3	4	3	3	4	5	4	5	3	3	3	4	4	4	5	5	4	5	3	4	5	5	2.66667	4.75	3	3.5	3.33333	4.5	3	4	4.75	4.25
4	3	3	2	4	3	4	4	4	3	4	4	3	4	3	3	3	4	4	3	4	4	4	3	4	3	4	4	3	3	3	2	5	5	4	5	4	4	3	4	3.16667	3.75	3.66667	3.25	3.66667	3.5	3.66667	2.66667	4.75	3.75
3	3	3	3	3	3	3	4	3	3	2	1	2	3	1	2	3	2	2	4	3	3	1	2	2	2	3	3	3	3	3	4	1	3	1	1	3	3	2	3	3	3.25	1.66667	2.25	2.66667	1.75	3	3.33333	1.5	2.75
3	4	3	3	4	4	3	3	4	3	3	3	3	3	3	3	4	3	3	4	3	3	2	3	3	3	3	3	5	3	3	4	5	5	4	5	3	2	2	3	3.5	3.25	3	3.25	3.33333	2.75	3.66667	3.33333	4.75	2.5
1	3	1	3	2	3	5	5	4	4	1	2	3	2	2	2	1	3	3	4	3	3	2	2	1	2	3	3	2	1	2	1	1	1	1	3	3	2	3	4	2.16667	4.5	2	1.75	3.33333	1.75	2.66667	1.33333	1.5	3
1	3	3	3	3	3	2	2	2	3	3	3	2	3	3	4	3	3	3	4	3	3	4	3	4	3	3	2	2	3	4	3	3	4	5	5	4	3	3	4	2.66667	2.25	2.66667	3.25	3.33333	3.5	2.33333	3.33333	4.25	3.5
2	2	1	2	2	1	3	3	2	2	2	3	3	3	3	4	3	2	2	3	3	3	1	3	1	3	1	2	1	1	2	1	1	3	1	1	3	3	3	4	1.66667	2.5	2.66667	3.25	2.33333	2	1.33333	1.33333	1.5	3.25
2	2	3	3	3	3	4	4	4	3	4	4	4	3	4	5	4	3	3	4	3	3	1	3	1	3	5	4	5	4	4	3	5	4	5	5	5	5	4	5	2.66667	3.75	4	4	3.33333	2	4.66667	3.66667	4.75	4.75
3	4	5	3	4	4	3	3	2	4	4	4	4	5	5	5	4	3	3	3	4	4	3	2	3	2	3	4	4	3	3	4	3	3	3	5	3	3	3	4	3.83333	3	4	4.75	3	2.5	3.66667	3.33333	3.5	3.25
3	4	3	3	4	4	4	3	4	3	4	4	4	5	5	4	5	3	3	4	3	3	3	4	3	4	2	2	4	4	3	4	3	3	2	3	4	5	3	4	3.5	3.5	4	4.75	3.33333	3.5	2.66667	3.66667	2.75	4
1	2	2	3	3	2	4	3	4	3	4	4	4	5	5	3	5	3	4	3	4	4	4	3	4	3	3	3	3	3	3	2	3	4	3	3	5	4	5	4	2.16667	3.5	4	4.5	3.33333	3.5	3	2.66667	3.25	4.5
3	3	2	3	3	4	3	5	4	5	3	3	4	5	5	5	4	3	3	2	3	3	1	1	2	1	2	3	2	3	4	4	1	3	3	3	4	3	4	4	3	4.25	3.33333	4.75	2.66667	1.25	2.33333	3.66667	2.5	3.75
3	4	3	4	4	4	5	4	5	5	4	4	4	5	4	5	5	4	4	5	5	5	2	3	3	3	4	5	5	4	3	4	4	3	4	3	5	4	4	5	3.66667	4.75	4	4.75	4.33333	2.75	4.66667	3.66667	3.5	4.5
3	4	3	3	4	4	3	3	3	4	4	4	4	4	5	5	5	4	4	3	4	4	3	3	4	3	3	3	2	4	4	3	3	4	3	4	2	2	2	3	3.5	3.25	4	4.75	3.66667	3.25	2.66667	3.66667	3.5	2.25
2	3	1	4	4	3	4	5	5	5	4	4	3	5	4	5	5	4	4	5	4	4	4	3	3	3	3	3	2	5	5	4	3	4	4	3	4	3	5	3	2.83333	4.75	3.66667	4.75	4.33333	3.25	2.66667	4.66667	3.5	3.75
2	3	2	3	4	3	4	3	4	3	2	3	3	5	4	5	5	3	3	2	3	3	4	3	4	3	3	3	3	4	4	3	1	3	2	3	5	4	5	4	2.83333	3.5	2.66667	4.75	2.66667	3.5	3	3.66667	2.25	4.5
2	5	3	4	4	4	4	4	5	4	3	3	4	5	4	5	4	4	4	5	4	4	3	4	3	4	4	5	5	3	4	4	5	4	5	4	5	5	5	5	3.66667	4.25	3.33333	4.5	4.33333	3.5	4.66667	3.66667	4.5	5
3	4	2	3	4	4	4	3	4	3	4	4	4	5	5	5	4	4	4	3	3	5	3	3	4	3	3	3	4	5	4	5	5	5	4	5	5	5	5	4	3.33333	3.5	4	4.75	3.66667	3.25	3.33333	4.66667	4.75	4.75
2	2	2	1	1	1	5	3	4	4	3	3	3	5	5	4	5	4	4	4	4	4	3	4	3	4	3	3	3	2	2	1	3	4	3	4	2	1	2	2	1.5	4	3	4.75	4	3.5	3	1.66667	3.5	1.75
2	3	2	2	3	3	4	3	4	4	3	3	3	4	4	4	3	3	2	3	2	3	3	1	3	1	2	3	3	3	3	4	3	4	3	3	5	4	4	5	2.5	3.75	3	3.75	2.66667	2	2.66667	3.33333	3.25	4.5
3	2	3	2	4	2	4	3	4	4	4	4	4	5	4	5	5	4	3	4	3	3	3	4	3	4	4	4	4	4	4	5	3	3	2	2	4	2	3	4	2.66667	3.75	4	4.75	3.66667	3.5	4	4.33333	2.5	3.25
3	2	2	3	1	2	2	2	3	3	2	2	1	5	5	3	3	3	2	3	2	3	3	4	3	4	3	3	4	2	3	2	2	3	2	4	3	1	2	1	2.16667	2.5	1.66667	4	2.66667	3.5	3.33333	2.33333	2.75	1.75
1	4	1	3	3	4	4	2	4	4	2	2	1	4	3	3	4	3	3	2	3	2	3	2	2	2	4	3	3	3	3	4	3	4	3	3	4	3	2	4	2.66667	3.5	1.66667	3.5	2.66667	2.25	3.33333	3.33333	3.25	3.25
5	5	3	2	5	5	5	4	4	3	5	5	4	4	4	3	4	3	3	4	3	2	4	5	4	5	4	4	4	5	5	5	5	4	5	4	5	5	4	5	4.16667	4	4.66667	3.75	3.33333	4.5	4	5	4.5	4.75
2	4	3	2	3	4	3	4	4	4	4	4	3	3	3	4	4	3	5	3	3	5	3	3	4	3	4	4	4	2	3	3	3	4	3	4	4	3	2	4	3	3.75	3.66667	3.5	3.66667	3.25	4	2.66667	3.5	3.25
3	2	2	2	2	2	4	4	3	4	4	4	3	3	4	5	4	4	3	3	3	3	4	3	3	3	3	3	3	2	3	2	2	3	3	4	3	4	4	3	2.16667	3.75	3.66667	4	3.33333	3.25	3	2.33333	3	3.5
1	2	2	1	2	1	3	2	3	3	2	3	2	3	2	3	2	2	2	3	2	3	2	2	1	2	3	3	4	3	3	4	2	3	1	2	4	3	3	4	1.5	2.75	2.33333	2.5	2.33333	1.75	3.33333	3.33333	2	3.5
2	4	3	3	4	3	4	3	4	4	3	3	4	5	5	5	3	3	3	4	3	3	5	4	5	4	4	4	4	2	2	3	1	3	3	3	4	4	3	3	3.16667	3.75	3.33333	4.5	3.33333	4.5	4	2.33333	2.5	3.5
4	2	3	3	3	2	4	4	4	3	3	3	3	3	2	3	2	3	2	3	2	3	5	4	4	4	4	4	5	3	3	2	1	3	3	3	3	4	4	3	2.83333	3.75	3	2.5	2.66667	4.25	4.33333	2.66667	2.5	3.5
3	4	3	2	4	4	5	4	5	5	4	4	3	3	2	3	2	3	3	4	3	2	3	4	3	4	4	4	3	4	4	4	3	4	3	4	5	3	3	3	3.33333	4.75	3.66667	2.5	3.33333	3.5	3.66667	4	3.5	3.5
3	2	3	3	4	2	4	3	4	5	3	3	4	5	4	5	5	2	2	1	2	1	2	3	2	3	4	4	5	2	2	3	3	2	3	4	3	3	2	2	2.83333	4	3.33333	4.75	1.66667	2.5	4.33333	2.33333	3	2.5
2	1	2	2	3	2	3	3	3	2	2	1	1	3	3	4	4	3	3	3	3	3	3	4	3	4	3	4	3	4	3	3	2	4	4	3	3	4	3	3	2	2.75	1.33333	3.5	3	3.5	3.33333	3.33333	3.25	3.25
2	2	3	1	2	2	2	2	3	3	2	2	3	2	2	2	3	3	3	2	3	2	4	3	3	3	1	1	2	2	3	3	3	2	3	2	4	3	2	4	2	2.5	2.33333	2.25	2.66667	3.25	1.33333	2.66667	2.5	3.25
1	1	2	1	1	1	2	1	2	3	3	3	3	3	2	2	2	1	1	2	1	2	3	4	3	4	3	2	2	3	3	2	2	3	1	3	1	1	2	2	1.16667	2	3	2.25	1.33333	3.5	2.33333	2.66667	2.25	1.5
3	1	2	2	2	2	3	4	4	4	2	3	3	2	3	4	3	3	4	3	4	4	2	1	2	1	4	4	5	3	3	4	3	2	3	2	4	3	2	4	2	3.75	2.66667	3	3.33333	1.5	4.33333	3.33333	2.5	3.25
1	2	1	2	2	2	4	4	5	4	1	1	2	3	2	3	3	3	4	3	4	4	3	3	4	3	2	3	2	3	3	1	2	1	1	2	3	3	1	3	1.66667	4.25	1.33333	2.75	3.33333	3.25	2.33333	2.33333	1.5	2.5
3	4	5	4	5	4	5	5	5	3	3	3	4	5	5	5	4	5	4	5	4	5	4	5	4	5	3	3	4	3	3	2	4	4	4	2	4	3	3	4	4.16667	4.5	3.33333	4.75	4.66667	4.5	3.33333	2.66667	3.5	3.5
2	3	3	2	3	2	3	2	2	3	3	3	3	2	1	1	2	3	3	4	3	4	3	4	3	4	3	3	3	3	2	2	1	2	1	3	3	3	3	4	2.5	2.5	3	1.5	3.33333	3.5	3	2.33333	1.75	3.25
3	2	3	3	2	2	4	4	4	3	4	4	4	5	4	5	4	2	2	3	2	3	3	4	3	4	4	4	4	4	4	5	3	3	1	3	4	3	4	3	2.5	3.75	4	4.5	2.33333	3.5	4	4.33333	2.5	3.5
3	3	3	3	2	2	4	4	4	5	3	2	3	4	3	3	3	4	4	3	4	4	4	5	4	5	4	4	4	3	3	4	2	3	2	2	3	3	2	3	2.66667	4.25	2.66667	3.25	3.66667	4.5	4	3.33333	2.25	2.75
3	2	2	1	2	1	4	3	4	4	2	2	3	4	3	3	3	2	2	1	2	1	2	5	2	3	3	3	4	3	3	4	3	3	4	3	3	4	3	3	1.83333	3.75	2.33333	3.25	1.66667	3	3.33333	3.33333	3.25	3.25
3	3	4	3	4	4	1	3	3	4	3	3	4	3	4	3	3	3	3	4	3	3	3	3	3	4	4	4	4	5	5	4	4	3	3	2	4	3	4	4	3.5	2.75	3.33333	3.25	3.33333	3.25	4	4.66667	3	3.75
2	2	3	1	3	2	3	4	4	4	2	3	2	3	2	2	2	4	3	4	3	2	3	3	3	4	1	1	2	1	2	1	1	1	2	2	3	1	3	3	2.16667	3.75	2.33333	2.25	3.66667	3.25	1.33333	1.33333	1.5	2.5
4	4	3	3	3	4	1	2	2	3	3	3	3	1	1	2	1	4	3	4	3	2	3	3	3	4	2	3	3	2	2	3	3	4	5	5	3	3	2	2	3.5	2	3	1.25	3.66667	3.25	2.66667	2.33333	4.25	2.5
2	2	2	3	3	2	3	3	2	3	2	2	1	2	3	3	2	3	2	3	2	3	1	2	2	2	3	3	3	4	3	3	2	3	3	3	4	3	4	3	2.33333	2.75	1.66667	2.5	2.66667	1.75	3	3.33333	2.75	3.5
1	2	1	1	3	2	4	4	5	4	2	3	3	4	3	3	3	3	2	3	2	3	3	4	4	4	4	4	3	4	3	3	3	3	4	4	3	2	2	2	1.66667	4.25	2.66667	3.25	2.66667	3.75	3.66667	3.33333	3.5	2.25
4	5	3	3	5	4	4	3	4	4	3	3	3	4	3	3	3	4	4	3	4	5	3	4	4	3	5	5	3	5	4	5	5	4	5	4	5	5	4	5	4	3.75	3	3.25	3.66667	3.5	4.33333	4.66667	4.5	4.75
3	5	3	4	4	5	5	5	5	4	3	3	4	4	4	5	5	2	1	3	1	3	3	3	3	4	3	3	4	3	3	4	4	4	5	4	3	3	2	4	4	4.75	3.33333	4.5	2	3.25	3.33333	3.33333	4.25	3
3	4	3	3	4	4	3	4	4	4	3	3	2	2	2	3	2	3	2	3	2	3	2	2	2	1	3	3	4	1	2	1	1	3	2	2	4	3	3	4	3.5	3.75	2.66667	2.25	2.66667	1.75	3.33333	1.33333	2	3.5
5	5	5	4	5	5	2	4	4	4	4	3	4	2	4	5	4	3	3	4	3	2	2	2	2	3	3	3	4	3	3	2	5	4	4	5	3	2	2	3	4.83333	3.5	3.66667	3.75	3.33333	2.25	3.33333	2.66667	4.5	2.5
3	4	3	2	4	3	3	4	3	3	3	3	4	4	5	3	3	3	3	4	3	2	5	5	5	5	4	3	3	4	5	5	4	4	5	5	4	5	5	5	3.16667	3.25	3.33333	3.75	3.33333	5	3.33333	4.66667	4.5	4.75
3	3	3	2	4	3	4	5	5	5	4	3	4	3	4	3	3	3	4	4	4	4	4	4	4	4	4	5	4	5	5	4	4	3	4	3	5	5	4	5	3	4.75	3.66667	3.25	3.66667	4	4.33333	4.66667	3.5	4.75
1	3	1	2	3	1	3	4	3	3	3	3	4	2	2	3	2	2	2	3	2	3	3	4	4	3	3	4	2	3	2	2	3	4	3	3	3	4	3	4	1.83333	3.25	3.33333	2.25	2.33333	3.5	3	2.33333	3.25	3.5
1	2	1	2	1	1	4	3	4	4	3	3	2	3	3	3	4	3	3	4	3	3	3	2	2	3	3	3	4	2	2	1	3	4	3	2	3	1	2	1	1.33333	3.75	2.66667	3.25	3.33333	2.5	3.33333	1.66667	3	1.75
3	4	3	3	4	3	4	4	4	3	2	3	3	3	3	2	2	2	1	3	1	3	5	5	5	4	4	3	4	4	4	3	4	4	3	3	3	3	2	4	3.33333	3.75	2.66667	2.5	2	4.75	3.66667	3.66667	3.5	3
2	4	3	3	4	4	5	5	4	5	4	4	4	4	4	3	2	2	1	3	3	1	5	5	5	4	3	3	3	3	3	4	4	5	5	5	4	3	4	4	3.33333	4.75	4	3.25	2	4.75	3	3.33333	4.75	3.75
4	4	4	3	3	4	4	5	4	4	3	3	4	3	3	4	3	4	4	3	4	3	5	4	4	5	4	3	3	3	3	4	4	4	5	5	4	4	3	4	3.66667	4.25	3.33333	3.25	3.66667	4.5	3.33333	3.33333	4.5	3.75
2	3	3	3	3	3	4	3	3	5	3	3	3	3	3	4	3	3	3	4	3	3	5	5	5	5	3	3	3	3	4	3	4	3	3	4	3	4	3	3	2.83333	3.75	3	3.25	3.33333	5	3	3.33333	3.5	3.25
2	3	2	3	3	4	4	3	3	3	2	1	1	2	3	3	3	3	2	2	2	3	2	2	2	3	3	3	3	2	1	1	2	3	2	3	3	1	3	3	2.83333	3.25	1.33333	2.75	2.33333	2.25	3	1.33333	2.5	2.5
2	2	2	2	1	1	3	3	3	1	2	1	2	3	2	2	3	3	3	4	3	3	5	4	4	5	4	4	4	3	3	4	2	3	1	1	2	3	3	3	1.66667	2.5	1.66667	2.5	3.33333	4.5	4	3.33333	1.75	2.75
1	3	3	2	3	3	4	5	4	4	3	3	4	4	5	5	5	3	3	4	4	3	5	5	5	4	3	3	4	4	4	5	4	3	4	4	4	5	4	5	2.5	4.25	3.33333	4.75	3.33333	4.75	3.33333	4.33333	3.75	4.5
1	3	3	3	3	3	3	3	3	4	3	3	4	2	2	3	2	3	3	4	3	3	4	3	3	3	3	3	2	1	2	2	3	3	2	2	3	3	3	3	2.66667	3.25	3.33333	2.25	3.33333	3.25	2.66667	1.66667	2.5	3
2	3	3	2	3	2	2	2	3	3	3	4	3	4	3	2	3	3	2	3	2	3	3	4	4	3	4	3	3	1	2	1	2	3	3	2	1	1	1	2	2.5	2.5	3.33333	3	2.66667	3.5	3.33333	1.33333	2.5	1.25
5	4	4	4	4	5	4	4	5	5	4	4	4	5	4	5	5	5	4	5	4	5	5	5	5	4	4	4	4	3	3	4	4	3	4	4	5	5	5	5	4.33333	4.5	4	4.75	4.66667	4.75	4	3.33333	3.75	5
3	4	3	3	4	3	5	4	4	5	3	3	3	4	4	2	3	4	3	4	3	2	4	4	4	5	4	5	4	4	5	4	4	5	3	4	4	4	5	4	3.33333	4.5	3	3.25	3.66667	4.25	4.33333	4.33333	4	4.25
1	3	4	4	4	3	5	4	4	5	4	4	3	3	4	3	4	3	4	5	4	3	5	4	4	5	4	5	4	3	3	4	5	5	3	5	5	4	4	4	3.16667	4.5	3.66667	3.5	4	4.5	4.33333	3.33333	4.5	4.25
4	3	3	4	3	3	5	4	4	5	3	3	4	3	4	3	3	3	3	4	3	3	4	5	5	5	3	3	4	4	4	3	4	3	4	4	5	5	3	5	3.33333	4.5	3.33333	3.25	3.33333	4.75	3.33333	3.66667	3.75	4.5
4	3	4	2	3	3	4	4	5	5	4	3	4	3	3	3	4	3	4	3	4	4	4	4	4	5	3	3	3	4	4	5	3	4	3	4	5	5	4	5	3.16667	4.5	3.66667	3.25	3.33333	4.25	3	4.33333	3.5	4.75
4	4	3	4	3	4	4	4	4	3	4	3	4	4	4	4	3	2	3	3	3	2	5	5	5	4	5	5	4	2	3	3	4	4	5	4	4	4	3	4	3.66667	3.75	3.66667	3.75	2.66667	4.75	4.66667	2.66667	4.25	3.75
4	4	4	3	3	3	4	3	4	4	3	3	3	4	4	4	3	3	3	4	4	3	4	5	5	5	3	3	3	3	3	5	2	3	3	2	4	5	4	5	3.5	3.75	3	3.75	3.33333	4.75	3	3.66667	2.5	4.5
4	4	3	3	4	3	4	5	4	4	4	3	4	4	4	5	4	3	3	4	3	3	5	4	4	5	4	4	5	4	4	3	4	3	3	2	4	5	4	5	3.5	4.25	3.66667	4.25	3.33333	4.5	4.33333	3.66667	3	4.5
3	4	3	2	4	4	3	3	2	2	4	4	4	2	4	3	3	3	4	3	4	4	1	1	1	2	3	3	3	5	4	5	2	3	2	3	4	3	3	5	3.33333	2.5	4	3	3.33333	1.25	3	4.66667	2.5	3.75
5	4	4	5	4	4	4	3	4	2	4	3	4	5	5	4	5	3	3	4	3	3	2	2	2	3	4	3	4	3	3	2	3	4	3	4	5	5	5	5	4.33333	3.25	3.66667	4.75	3.33333	2.25	3.66667	2.66667	3.5	5
5	5	5	4	4	4	4	4	5	5	4	4	4	5	5	5	4	3	3	4	3	3	5	5	5	4	3	4	4	4	4	5	4	4	3	4	5	5	5	5	4.5	4.5	4	4.75	3.33333	4.75	3.66667	4.33333	3.75	5
3	4	3	4	4	4	3	3	4	3	4	4	3	3	4	3	3	2	3	2	3	2	4	4	4	5	2	2	3	4	3	3	4	4	3	4	3	4	3	3	3.66667	3.25	3.66667	3.25	2.33333	4.25	2.33333	3.33333	3.75	3.25
2	3	3	3	4	3	5	5	4	5	3	3	4	4	5	5	5	2	1	1	1	2	3	4	3	3	2	2	3	3	4	3	2	4	3	4	3	2	3	4	3	4.75	3.33333	4.75	1.33333	3.25	2.33333	3.33333	3.25	3
3	3	1	3	4	3	4	5	5	5	3	4	3	5	4	5	5	4	3	5	3	3	3	3	3	2	2	3	4	5	5	4	4	3	3	4	5	4	4	4	2.83333	4.75	3.33333	4.75	4	2.75	3	4.66667	3.5	4.25
4	4	5	5	5	4	2	3	3	3	5	5	5	4	4	3	3	3	4	4	4	3	4	3	3	4	5	4	5	3	3	3	4	3	4	2	5	5	5	5	4.5	2.75	5	3.5	3.66667	3.5	4.66667	3	3.25	5
2	2	3	2	2	1	4	3	3	3	4	3	4	2	4	4	3	4	4	3	3	4	3	4	4	4	4	3	4	4	4	3	3	4	2	3	3	4	4	3	2	3.25	3.66667	3.25	3.66667	3.75	3.66667	3.66667	3	3.5
4	4	2	3	3	3	4	4	3	4	3	3	4	5	4	5	5	4	3	3	3	4	5	4	4	5	4	3	4	5	4	5	2	3	2	3	4	5	4	4	3.16667	3.75	3.33333	4.75	3.33333	4.5	3.66667	4.66667	2.5	4.25
2	3	3	3	3	3	4	3	3	3	4	5	5	3	4	4	4	4	5	5	5	4	4	4	4	5	4	4	5	3	4	4	5	5	4	5	5	5	5	5	2.83333	3.25	4.66667	3.75	4.66667	4.25	4.33333	3.66667	4.75	5
3	4	4	3	3	3	4	5	5	5	3	3	4	5	5	5	4	3	3	5	4	3	4	4	4	3	2	3	3	3	3	4	3	4	3	5	5	5	5	5	3.33333	4.75	3.33333	4.75	3.66667	3.75	2.66667	3.33333	3.75	5
3	3	1	2	2	1	4	4	3	4	2	3	4	2	2	1	1	3	3	2	3	3	1	2	2	2	3	3	2	3	3	4	2	3	2	2	3	2	3	3	2	3.75	3	1.5	2.66667	1.75	2.66667	3.33333	2.25	2.75
2	3	2	2	2	2	4	3	3	4	3	3	4	3	3	4	3	1	2	1	2	1	2	3	3	2	4	3	4	2	3	2	2	3	3	3	2	2	3	2	2.16667	3.5	3.33333	3.25	1.33333	2.5	3.66667	2.33333	2.75	2.25
5	4	5	5	5	4	3	2	2	3	4	3	4	5	5	5	4	3	3	3	4	3	3	4	4	4	3	3	4	3	3	2	4	3	4	4	5	5	4	5	4.66667	2.5	3.66667	4.75	3	3.75	3.33333	2.66667	3.75	4.75
3	4	3	2	4	3	3	2	2	3	4	4	4	4	4	3	4	2	2	3	2	2	4	4	4	4	2	3	2	3	3	2	3	3	2	3	4	4	3	4	3.16667	2.5	4	3.75	2.33333	4	2.33333	2.66667	2.75	3.75
5	5	4	5	4	3	5	4	5	4	3	3	4	3	4	4	3	2	2	3	2	2	5	3	3	5	4	4	3	4	4	3	3	4	4	3	5	5	5	5	4.33333	4.5	3.33333	3.5	2.33333	4	3.66667	3.66667	3.5	5
3	4	2	3	3	3	2	4	3	3	4	3	4	4	4	3	4	5	5	4	5	4	4	4	4	4	3	4	4	4	5	5	5	4	5	5	5	5	5	5	3	3	3.66667	3.75	4.66667	4	3.66667	4.66667	4.75	5
3	4	4	3	4	3	4	4	4	3	4	4	4	5	3	4	3	4	4	5	4	4	4	4	4	3	4	4	5	4	5	5	5	4	5	5	4	5	4	5	3.5	3.75	4	3.75	4.33333	3.75	4.33333	4.66667	4.75	4.5
2	2	1	1	3	2	5	4	5	5	3	3	4	4	3	4	4	3	3	4	3	3	4	3	3	4	3	3	2	2	3	2	2	3	3	2	4	3	3	4	1.83333	4.75	3.33333	3.75	3.33333	3.5	2.66667	2.33333	2.5	3.5
3	2	2	3	2	3	4	4	5	4	3	3	3	4	4	2	3	2	2	3	2	2	3	2	2	2	3	2	3	1	1	2	1	3	3	3	2	2	2	1	2.5	4.25	3	3.25	2.33333	2.25	2.66667	1.33333	2.5	1.75
5	5	5	4	4	3	3	4	4	5	5	5	5	4	3	3	3	4	4	3	4	4	3	3	3	4	4	4	5	4	3	4	4	3	3	4	5	5	5	5	4.33333	4	5	3.25	3.66667	3.25	4.33333	3.66667	3.5	5
4	4	5	5	5	4	5	5	5	4	4	4	5	3	4	4	4	5	5	4	5	4	4	3	3	4	5	5	4	4	5	4	4	3	3	4	5	5	4	5	4.5	4.75	4.33333	3.75	4.66667	3.5	4.66667	4.33333	3.5	4.75
3	4	5	4	4	3	2	2	3	3	3	4	3	4	5	4	5	3	3	2	3	3	3	3	3	3	5	5	4	3	3	2	4	3	3	4	5	3	4	5	3.83333	2.5	3.33333	4.5	2.66667	3	4.66667	2.66667	3.5	4.25
5	5	4	4	5	5	3	2	3	3	5	5	5	4	3	4	4	3	3	4	3	3	3	3	3	2	5	4	5	3	4	3	3	4	3	5	5	5	5	5	4.66667	2.75	5	3.75	3.33333	2.75	4.66667	3.33333	3.75	5
5	5	3	5	5	5	1	3	4	3	5	5	5	3	3	3	4	3	3	4	3	3	5	5	5	4	3	4	4	5	5	4	4	3	3	3	5	5	5	5	4.66667	2.75	5	3.25	3.33333	4.75	3.66667	4.66667	3.25	5
2	3	2	3	3	3	5	4	5	5	3	3	3	4	4	3	4	3	3	4	3	3	3	3	3	4	4	4	2	5	4	5	4	3	4	4	5	5	5	5	2.66667	4.75	3	3.75	3.33333	3.25	3.33333	4.66667	3.75	5
4	3	4	3	3	3	4	4	4	5	3	3	3	5	5	5	4	5	5	4	5	4	4	3	3	4	5	4	5	5	4	5	5	5	4	5	5	5	5	5	3.33333	4.25	3	4.75	4.66667	3.5	4.66667	4.66667	4.75	5
3	3	2	2	3	3	3	4	3	3	3	3	3	4	4	4	3	4	4	3	4	4	3	3	3	4	3	2	3	4	5	5	4	3	4	3	5	4	4	4	2.66667	3.25	3	3.75	3.66667	3.25	2.66667	4.66667	3.5	4.25
2	4	3	3	4	4	3	3	3	4	4	4	4	3	3	4	4	3	3	4	3	3	2	2	2	3	3	3	2	4	4	5	3	4	3	3	4	3	5	4	3.33333	3.25	4	3.5	3.33333	2.25	2.66667	4.33333	3.25	4
2	3	2	3	3	3	3	3	4	3	3	3	3	3	4	3	3	4	4	3	4	4	4	4	4	5	3	3	4	3	2	2	2	4	3	2	3	2	3	3	2.66667	3.25	3	3.25	3.66667	4.25	3.33333	2.33333	2.75	2.75
5	5	4	4	5	5	3	3	4	3	5	5	5	5	4	3	4	3	3	3	3	3	3	4	4	4	3	3	4	3	3	3	1	3	2	3	5	5	3	5	4.66667	3.25	5	4	3	3.75	3.33333	3	2.25	4.5
4	5	5	5	5	5	3	4	3	4	4	4	5	3	3	4	4	3	3	4	3	3	4	4	4	3	5	5	4	4	4	2	3	4	3	3	5	3	5	5	4.83333	3.5	4.33333	3.5	3.33333	3.75	4.66667	3.33333	3.25	4.5
3	3	3	2	1	3	2	2	1	1	2	2	3	3	4	4	4	2	3	2	3	2	2	3	3	2	2	3	2	3	2	2	1	2	1	2	3	2	2	1	2.5	1.5	2.33333	3.75	2.33333	2.5	2.33333	2.33333	1.5	2
1	1	1	1	1	2	2	2	2	3	3	3	2	4	3	3	3	2	3	2	3	2	3	3	3	4	3	2	3	3	3	2	2	2	3	1	1	1	1	1	1.16667	2.25	2.66667	3.25	2.33333	3.25	2.66667	2.66667	2	1
2	2	3	2	3	1	4	3	3	3	3	3	3	3	2	3	3	3	4	4	4	3	3	3	3	2	3	3	4	2	2	3	2	3	3	2	3	2	3	2	2.16667	3.25	3	2.75	3.66667	2.75	3.33333	2.33333	2.5	2.5
4	5	4	5	4	5	4	3	4	4	4	4	5	4	3	3	4	3	4	4	4	3	2	3	3	3	3	4	4	3	3	3	5	5	5	4	3	3	3	3	4.5	3.75	4.33333	3.5	3.66667	2.75	3.66667	3	4.75	3
1	2	3	3	3	3	4	4	3	4	3	3	4	1	3	3	3	2	3	3	3	2	3	4	3	3	2	2	3	3	2	2	2	3	2	3	3	3	2	3	2.5	3.75	3.33333	2.5	2.66667	3.25	2.33333	2.33333	2.5	2.75
2	4	3	2	3	4	3	3	4	4	4	4	3	5	4	3	3	3	4	4	4	3	3	3	3	5	5	5	4	3	3	2	3	3	4	2	4	4	5	4	3	3.5	3.66667	3.75	3.66667	3.5	4.66667	2.66667	3	4.25
3	4	3	3	4	4	5	5	4	5	3	3	4	3	4	4	4	3	3	4	3	3	4	3	3	4	4	3	4	5	5	5	4	3	3	4	3	3	3	3	3.5	4.75	3.33333	3.75	3.33333	3.5	3.66667	5	3.5	3
3	3	2	2	4	3	3	4	4	4	3	3	4	3	3	2	2	3	2	3	2	1	3	3	3	4	2	2	1	4	3	3	2	3	3	3	3	3	4	4	2.83333	3.75	3.33333	2.5	2.66667	3.25	1.66667	3.33333	2.75	3.5
5	5	4	5	5	5	4	4	3	3	4	4	5	4	2	4	4	3	3	4	3	3	2	2	2	1	3	4	4	5	4	5	4	4	4	3	3	4	3	4	4.83333	3.5	4.33333	3.5	3.33333	1.75	3.66667	4.66667	3.75	3.5
3	4	3	2	4	4	4	3	4	1	4	4	3	4	4	5	5	3	4	4	4	3	3	3	3	1	3	4	3	4	4	3	4	3	3	4	3	3	3	3	3.33333	3	3.66667	4.5	3.66667	2.5	3.33333	3.66667	3.5	3
4	5	4	5	5	4	5	5	3	4	5	4	4	5	4	5	5	5	5	4	5	3	4	3	3	4	4	4	3	3	4	4	5	5	4	4	5	5	5	5	4.5	4.25	4.33333	4.75	4.66667	3.5	3.66667	3.66667	4.5	5
2	2	2	3	1	1	1	2	2	1	2	1	2	3	3	3	2	3	3	2	3	3	3	3	3	2	2	1	1	3	2	3	1	1	1	1	3	3	2	3	1.83333	1.5	1.66667	2.75	2.66667	2.75	1.33333	2.66667	1	2.75
1	3	2	3	3	2	2	3	4	2	3	3	3	5	5	4	5	2	4	3	4	4	4	3	3	4	5	4	5	4	5	5	4	3	3	2	5	5	4	5	2.33333	2.75	3	4.75	3	3.5	4.66667	4.66667	3	4.75
5	4	4	5	4	5	4	5	5	5	3	3	3	5	5	4	4	3	4	4	4	3	3	3	3	4	4	4	5	5	5	4	3	4	5	4	5	5	4	5	4.5	4.75	3	4.5	3.66667	3.25	4.33333	4.66667	4	4.75
1	2	2	3	2	2	5	3	4	4	2	1	2	4	4	4	3	3	2	2	2	3	4	4	4	5	2	2	3	3	3	4	4	3	4	2	4	3	3	4	2	4	1.66667	3.75	2.33333	4.25	2.33333	3.33333	3.25	3.5
5	4	5	4	4	5	3	4	4	4	5	5	5	4	4	3	3	5	4	5	4	3	3	4	4	4	4	4	3	4	4	5	3	4	4	3	5	5	5	5	4.5	3.75	5	3.5	4.66667	3.75	3.66667	4.33333	3.5	5
2	3	2	2	3	2	4	3	3	3	4	4	3	2	3	4	3	2	3	2	3	2	3	3	3	2	4	3	3	2	3	4	3	3	4	3	3	4	3	4	2.33333	3.25	3.66667	3	2.33333	2.75	3.33333	3	3.25	3.5
4	5	4	5	5	5	3	4	4	4	4	4	5	5	5	5	4	4	4	5	4	3	3	3	3	4	3	2	3	3	3	2	4	3	4	4	5	4	4	5	4.66667	3.75	4.33333	4.75	4.33333	3.25	2.66667	2.66667	3.75	4.5
5	5	4	5	5	5	4	4	4	3	2	3	3	3	3	4	3	4	4	3	4	4	3	3	3	2	3	3	2	5	5	4	4	3	3	4	3	4	3	3	4.83333	3.75	2.66667	3.25	3.66667	2.75	2.66667	4.66667	3.5	3.25
1	2	2	2	2	2	4	4	4	3	3	3	3	3	3	2	3	3	3	2	3	3	3	3	3	4	2	2	4	3	4	3	1	3	1	2	5	3	3	4	1.83333	3.75	3	2.75	2.66667	3.25	2.66667	3.33333	1.75	3.75
2	1	2	1	3	1	1	1	1	2	3	2	3	2	1	2	1	2	2	3	2	2	3	2	2	3	2	2	2	2	2	3	1	1	1	1	2	3	2	3	1.66667	1.25	2.66667	1.5	2.33333	2.5	2	2.33333	1	2.5
4	4	3	2	4	4	3	3	4	3	3	4	4	5	4	4	4	5	5	4	5	4	4	4	4	3	4	3	3	4	3	3	4	3	4	3	3	4	3	4	3.5	3.25	3.66667	4.25	4.66667	3.75	3.33333	3.33333	3.5	3.5
3	3	3	3	4	3	4	5	4	3	4	4	4	3	4	4	4	4	4	3	3	4	4	4	4	3	3	3	2	3	3	1	1	3	3	2	5	4	4	4	3.16667	4	4	3.75	3.66667	3.75	2.66667	2.33333	2.25	4.25
2	2	3	2	3	2	4	3	4	3	3	3	3	4	3	3	3	3	3	3	3	3	3	3	3	4	3	2	2	4	4	3	3	2	3	2	3	2	3	3	2.33333	3.5	3	3.25	3	3.25	2.33333	3.66667	2.5	2.75
2	1	1	1	3	1	3	3	3	4	3	3	3	3	3	4	3	2	2	1	2	2	1	2	2	1	3	3	2	4	3	3	2	4	3	4	3	3	3	4	1.5	3.25	3	3.25	1.66667	1.5	2.66667	3.33333	3.25	3.25
2	4	2	3	3	4	5	4	5	5	4	4	3	5	5	5	4	3	3	4	3	3	4	5	5	5	5	5	5	3	3	2	4	4	4	5	5	5	3	5	3	4.75	3.66667	4.75	3.33333	4.75	5	2.66667	4.25	4.5
2	3	3	2	3	3	4	4	4	3	3	3	3	3	2	3	3	4	4	3	4	4	1	1	1	3	3	3	4	1	2	2	1	3	1	2	3	2	3	3	2.66667	3.75	3	2.75	3.66667	1.5	3.33333	1.66667	1.75	2.75
1	2	1	3	3	3	3	3	4	3	3	3	3	3	3	3	4	3	5	3	4	5	2	1	1	1	3	2	3	3	4	3	1	3	3	2	3	2	3	2	2.16667	3.25	3	3.25	3.66667	1.25	2.66667	3.33333	2.25	2.5
1	1	1	1	2	3	3	3	3	5	3	3	4	5	5	4	5	3	5	4	4	3	3	3	3	4	4	4	4	3	2	3	5	5	4	5	4	3	3	3	1.5	3.5	3.33333	4.75	4	3.25	4	2.66667	4.75	3.25
1	3	3	1	2	3	4	3	3	3	3	3	3	3	3	3	4	4	4	3	4	4	2	3	3	3	5	5	5	3	3	4	3	4	3	3	5	5	5	3	2.16667	3.25	3	3.25	3.66667	2.75	5	3.33333	3.25	4.5
1	3	2	2	3	3	3	3	3	2	3	3	3	3	3	2	3	4	4	4	3	3	3	2	2	3	3	3	5	5	4	4	1	3	3	3	4	5	5	5	2.33333	2.75	3	2.75	4	2.5	3.66667	4.33333	2.5	4.75
4	4	4	5	5	4	4	4	3	4	3	3	3	4	5	5	5	5	3	4	5	3	3	3	3	1	4	4	2	2	2	1	4	4	4	3	4	3	4	4	4.33333	3.75	3	4.75	4	2.5	3.33333	1.66667	3.75	3.75
3	3	5	3	4	3	5	5	4	5	4	4	4	4	4	4	5	3	3	4	4	3	5	4	4	4	4	4	3	4	4	3	5	4	4	5	4	3	4	4	3.5	4.75	4	4.25	3.33333	4.25	3.66667	3.66667	4.5	3.75
3	3	3	2	2	2	3	4	4	4	3	3	2	2	2	3	3	3	3	3	2	3	2	1	1	1	2	3	2	3	2	2	3	3	4	4	4	3	3	4	2.5	3.75	2.66667	2.5	3	1.25	2.33333	2.33333	3.5	3.5
1	3	3	3	3	3	4	3	4	4	2	2	1	3	3	4	3	2	2	3	3	2	3	3	3	2	3	4	3	3	2	3	2	3	1	1	4	3	3	4	2.66667	3.75	1.66667	3.25	2.33333	2.75	3.33333	2.66667	1.75	3.5
2	3	2	3	3	3	3	3	4	3	3	3	4	5	5	3	5	3	3	4	3	3	4	4	4	2	4	5	5	3	4	3	4	4	5	5	4	4	3	4	2.66667	3.25	3.33333	4.5	3.33333	3.5	4.66667	3.33333	4.5	3.75
3	2	3	2	2	3	2	3	3	3	2	1	2	3	3	2	3	4	4	4	3	3	3	2	2	3	1	1	2	3	3	4	1	3	3	3	2	3	2	4	2.5	2.75	1.66667	2.75	4	2.5	1.33333	3.33333	2.5	2.75
2	3	2	3	2	3	4	3	4	3	3	3	3	2	2	1	1	3	3	4	3	3	4	4	4	5	3	3	4	4	3	4	1	3	3	3	4	3	2	4	2.5	3.5	3	1.5	3.33333	4.25	3.33333	3.66667	2.5	3.25
2	3	2	3	3	3	3	3	4	3	3	3	3	5	4	5	4	5	3	4	5	3	5	5	5	3	3	3	2	2	2	3	4	4	4	3	4	3	4	4	2.66667	3.25	3	4.5	4	4.5	2.66667	2.33333	3.75	3.75
4	4	3	3	3	4	4	3	2	3	3	3	3	5	4	5	5	3	3	4	3	3	2	2	2	1	4	4	5	4	4	4	1	3	3	2	4	4	3	4	3.5	3	3	4.75	3.33333	1.75	4.33333	4	2.25	3.75
1	1	2	1	1	2	3	1	3	3	2	2	3	2	3	3	3	3	3	4	3	3	1	2	2	2	3	2	2	3	2	3	3	2	2	2	2	2	1	2	1.33333	2.5	2.33333	2.75	3.33333	1.75	2.33333	2.66667	2.25	1.75
3	4	4	3	4	4	5	5	4	5	2	3	3	4	3	3	3	3	4	2	3	4	4	4	4	4	4	3	4	3	3	3	3	4	5	5	3	4	3	3	3.66667	4.75	2.66667	3.25	3	4	3.66667	3	4.25	3.25
3	3	3	2	4	4	3	3	4	4	2	2	3	5	5	4	5	3	3	4	3	3	3	3	3	3	4	3	3	3	3	2	4	4	4	5	3	3	3	3	3.16667	3.5	2.33333	4.75	3.33333	3	3.33333	2.66667	4.25	3
5	5	4	5	5	5	4	3	4	4	5	5	5	5	4	4	4	5	4	5	4	4	4	5	5	4	5	5	4	5	5	4	3	4	3	5	5	3	4	5	4.83333	3.75	5	4.25	4.66667	4.5	4.66667	4.66667	3.75	4.25
2	3	1	1	3	3	3	3	3	4	3	3	3	4	3	4	4	3	3	4	2	3	2	2	2	2	1	1	3	1	1	3	2	3	3	4	2	2	3	2	2.16667	3.25	3	3.75	3.33333	2	1.66667	1.66667	3	2.25
2	2	1	3	3	3	5	5	4	4	3	3	3	4	4	4	3	4	3	4	3	3	3	3	3	4	4	4	3	3	3	3	3	4	3	4	3	2	2	4	2.33333	4.5	3	3.75	3.66667	3.25	3.66667	3	3.5	2.75
1	2	1	2	2	2	2	3	2	3	2	2	2	3	4	3	3	2	1	1	2	2	3	3	3	3	3	3	4	2	2	2	2	3	3	2	2	1	2	1	1.66667	2.5	2	3.25	1.33333	3	3.33333	2	2.5	1.5
2	3	4	2	3	2	3	3	5	2	2	2	3	2	2	3	2	2	2	1	2	2	3	3	3	4	2	2	3	3	3	2	2	3	3	4	2	3	2	3	2.66667	3.25	2.33333	2.25	1.66667	3.25	2.33333	2.66667	3	2.5
5	4	5	5	5	4	3	2	3	3	3	3	4	5	4	4	4	3	3	4	4	2	3	3	3	4	4	3	3	3	3	4	3	4	4	3	3	2	3	3	4.66667	2.75	3.33333	4.25	3.33333	3.25	3.33333	3.33333	3.5	2.75
3	3	3	2	3	2	3	4	4	3	3	3	3	2	3	2	2	4	3	4	3	3	1	1	1	2	3	4	3	1	1	3	1	3	3	3	2	3	2	4	2.66667	3.5	3	2.25	3.66667	1.25	3.33333	1.66667	2.5	2.75
2	3	3	2	3	3	2	3	3	2	2	2	2	1	4	3	3	2	3	3	3	3	4	4	3	3	2	3	2	1	1	2	1	3	3	3	3	2	2	4	2.66667	2.5	2	2.75	2.66667	3.5	2.33333	1.33333	2.5	2.75
3	4	3	3	3	4	4	5	5	3	3	3	4	3	4	5	5	4	3	3	4	3	3	3	3	4	3	3	2	3	4	3	4	3	4	3	4	3	3	4	3.33333	4.25	3.33333	4.25	3.33333	3.25	2.66667	3.33333	3.5	3.5
2	4	3	2	3	3	4	3	4	4	3	3	3	3	3	3	4	4	4	3	4	4	1	1	1	1	4	4	5	5	5	3	3	4	3	4	3	1	2	3	2.83333	3.75	3	3.25	3.66667	1	4.33333	4.33333	3.5	2.25
3	2	2	3	2	3	3	3	2	3	2	2	3	1	3	3	2	4	4	3	4	3	3	2	2	2	3	3	4	2	3	2	2	3	1	3	2	1	2	2	2.5	2.75	2.33333	2.25	3.66667	2.25	3.33333	2.33333	2.25	1.75
4	4	3	4	5	4	2	3	3	3	4	4	3	4	3	3	3	3	3	4	3	2	1	1	2	2	1	1	2	3	3	4	3	4	3	4	3	3	2	2	4	2.75	3.66667	3.25	3.33333	1.5	1.33333	3.33333	3.5	2.5
2	3	3	2	3	3	4	4	3	4	3	3	3	3	3	4	1	3	3	4	3	3	3	3	2	2	3	3	4	3	4	3	4	4	4	3	3	3	2	3	2.66667	3.75	3	2.75	3.33333	2.5	3.33333	3.33333	3.75	2.75
2	3	3	3	3	3	3	2	4	4	3	3	3	4	3	3	4	2	2	1	2	1	3	3	2	2	2	2	3	3	3	4	2	3	3	2	3	3	2	3	2.83333	3.25	3	3.5	1.66667	2.5	2.33333	3.33333	2.5	2.75
3	4	3	4	4	5	5	4	5	5	4	4	4	5	4	5	5	4	4	5	4	5	4	4	5	5	5	4	5	4	5	4	4	3	4	3	4	5	4	5	3.83333	4.75	4	4.75	4.33333	4.5	4.66667	4.33333	3.5	4.5
3	5	5	4	4	3	4	4	3	4	4	4	3	4	5	5	5	3	3	4	3	3	4	4	4	5	4	4	5	3	3	4	3	4	3	4	4	4	3	4	4	3.75	3.66667	4.75	3.33333	4.25	4.33333	3.33333	3.5	3.75
3	3	3	3	1	3	3	3	3	4	2	2	1	4	4	5	4	4	4	3	4	5	3	3	3	4	2	2	3	2	3	4	4	3	3	3	3	4	3	3	2.66667	3.25	1.66667	4.25	3.66667	3.25	2.33333	3	3.25	3.25
2	2	3	2	3	3	3	4	3	3	3	3	2	3	3	4	3	3	3	4	3	3	2	2	3	2	3	2	2	3	3	4	3	4	4	2	3	3	3	3	2.5	3.25	2.66667	3.25	3.33333	2.25	2.33333	3.33333	3.25	3
2	3	2	3	3	3	3	4	3	4	3	4	3	4	3	4	4	4	4	5	4	5	3	3	3	4	4	3	3	3	4	3	3	4	3	4	4	3	3	4	2.66667	3.5	3.33333	3.75	4.33333	3.25	3.33333	3.33333	3.5	3.5
1	3	2	1	3	3	5	3	3	3	2	2	2	1	2	2	2	3	2	3	2	3	3	3	3	2	3	4	3	4	3	3	4	3	3	3	3	3	3	3	2.16667	3.5	2	1.75	2.66667	2.75	3.33333	3.33333	3.25	3
2	4	3	3	3	4	4	4	3	4	4	4	5	4	5	5	5	4	4	3	4	4	4	4	4	3	4	4	3	3	3	2	1	3	3	3	5	4	5	5	3.16667	3.75	4.33333	4.75	3.66667	3.75	3.66667	2.66667	2.5	4.75
3	3	2	3	3	2	4	4	3	4	5	5	4	3	3	3	4	4	3	4	3	3	4	4	3	4	5	5	4	5	4	5	3	4	3	3	4	3	5	3	2.66667	3.75	4.66667	3.25	3.66667	3.75	4.66667	4.66667	3.25	3.75
2	4	2	3	3	4	3	3	3	4	3	3	2	5	5	4	5	3	3	4	3	2	4	4	5	5	4	5	4	4	4	5	4	3	4	2	5	5	5	5	3	3.25	2.66667	4.75	3.33333	4.5	4.33333	4.33333	3.25	5
3	4	3	4	4	4	4	4	5	5	4	4	5	4	4	4	3	4	3	3	5	3	3	3	3	5	4	4	5	4	4	5	4	3	4	3	4	5	4	4	3.66667	4.5	4.33333	3.75	3.33333	3.5	4.33333	4.33333	3.5	4.25
2	1	2	2	1	2	4	3	3	3	2	2	1	3	2	3	3	3	3	4	3	3	3	3	3	2	2	1	1	3	3	4	2	4	2	2	3	3	3	3	1.66667	3.25	1.66667	2.75	3.33333	2.75	1.33333	3.33333	2.5	3
2	2	3	3	3	3	2	3	4	3	3	3	3	3	4	4	4	1	2	1	2	1	3	3	3	4	2	3	3	3	3	2	3	4	2	2	2	3	2	2	2.66667	3	3	3.75	1.33333	3.25	2.66667	2.66667	2.75	2.25
2	4	2	3	3	3	3	5	5	5	4	5	4	5	4	5	5	3	3	2	3	2	4	4	3	4	3	2	3	4	3	4	4	5	4	5	4	3	4	4	2.83333	4.5	4.33333	4.75	2.66667	3.75	2.66667	3.66667	4.5	3.75
3	2	2	3	2	3	3	4	5	5	3	3	3	2	2	2	3	3	3	4	3	2	2	2	2	3	2	2	3	3	3	4	3	3	2	3	3	3	4	4	2.5	4.25	3	2.25	3.33333	2.25	2.33333	3.33333	2.75	3.5
2	2	2	2	1	2	3	2	3	2	1	2	2	2	2	3	2	3	3	4	3	2	2	2	1	2	3	2	3	2	1	2	3	3	2	2	4	3	3	4	1.83333	2.5	1.66667	2.25	3.33333	1.75	2.66667	1.66667	2.5	3.5
1	1	2	2	1	1	3	4	2	4	3	3	4	5	5	4	5	4	4	3	4	4	4	4	4	3	4	3	4	2	2	3	3	4	3	3	4	3	4	3	1.33333	3.25	3.33333	4.75	3.66667	3.75	3.66667	2.33333	3.25	3.5
2	4	3	2	3	4	3	4	3	3	3	2	2	3	3	3	2	2	1	2	3	2	4	4	3	4	3	3	2	1	1	2	1	3	1	2	4	4	3	3	3	3.25	2.33333	2.75	1.66667	3.75	2.66667	1.33333	1.75	3.5
5	5	4	4	5	5	4	4	4	3	4	4	3	3	4	3	3	4	3	3	3	3	3	3	3	4	4	4	2	4	5	5	4	3	3	3	5	5	5	4	4.66667	3.75	3.66667	3.25	3.33333	3.25	3.33333	4.66667	3.25	4.75
2	3	1	3	3	3	5	4	5	5	4	3	2	4	3	3	3	4	3	3	4	3	4	4	4	3	3	3	4	4	3	3	4	4	4	3	5	4	4	5	2.5	4.75	3	3.25	3.33333	3.75	3.33333	3.33333	3.75	4.5
3	4	5	3	4	4	3	3	4	3	3	3	4	1	3	3	3	5	4	5	4	5	3	3	3	3	3	3	4	4	4	4	4	3	3	4	3	3	2	3	3.83333	3.25	3.33333	2.5	4.66667	3	3.33333	4	3.5	2.75
1	3	2	3	3	3	3	4	4	4	3	3	4	2	3	3	2	3	3	4	3	2	4	4	4	3	2	3	3	3	3	3	4	4	3	4	4	4	3	3	2.5	3.75	3.33333	2.5	3.33333	3.75	2.66667	3	3.75	3.5
4	5	3	4	5	5	3	3	3	2	3	3	4	4	5	5	5	3	3	4	3	3	3	3	3	2	3	2	3	4	4	2	4	4	5	5	4	3	3	4	4.33333	2.75	3.33333	4.75	3.33333	2.75	2.66667	3.33333	4.5	3.5
2	2	2	3	3	3	5	4	4	4	2	1	2	2	2	3	3	2	3	3	3	3	3	3	3	3	1	2	2	3	3	3	2	3	3	4	3	3	2	3	2.5	4.25	1.66667	2.5	2.66667	3	1.66667	3	3	2.75
4	3	3	4	3	4	4	5	4	4	3	3	2	4	3	4	3	3	3	4	3	2	4	4	4	4	5	5	4	3	3	4	4	4	4	5	4	5	3	4	3.5	4.25	2.66667	3.5	3.33333	4	4.66667	3.33333	4.25	4
4	3	3	2	4	2	4	3	3	4	3	3	2	1	2	1	1	3	3	4	3	3	2	2	1	1	3	2	2	4	4	2	1	3	3	3	3	3	3	4	3	3.5	2.66667	1.25	3.33333	1.5	2.33333	3.33333	2.5	3.25
4	3	4	4	4	3	3	4	4	4	3	4	4	3	4	3	4	5	5	5	5	5	4	4	4	4	5	4	5	4	5	5	4	4	5	5	4	3	5	4	3.66667	3.75	3.66667	3.5	5	4	4.66667	4.66667	4.5	4
3	5	5	4	5	5	4	4	5	4	3	4	3	2	4	5	4	4	5	5	5	5	3	3	3	4	3	3	4	3	3	5	4	3	4	4	4	5	5	4	4.5	4.25	3.33333	3.75	4.66667	3.25	3.33333	3.66667	3.75	4.5
3	3	1	3	3	3	3	3	4	3	2	3	3	2	3	3	2	3	3	2	3	2	3	3	3	4	3	3	4	4	3	4	3	4	3	3	3	3	4	3	2.66667	3.25	2.66667	2.5	2.66667	3.25	3.33333	3.66667	3.25	3.25
3	4	2	3	3	4	3	5	5	5	3	3	3	4	4	5	4	3	3	4	3	3	4	4	4	5	4	3	4	4	4	5	4	5	5	4	5	3	5	5	3.16667	4.5	3	4.25	3.33333	4.25	3.66667	4.33333	4.5	4.5
1	2	1	2	2	1	4	5	3	5	2	3	3	3	4	3	3	4	4	4	4	3	3	3	3	4	2	2	3	4	4	3	2	3	3	2	3	3	3	3	1.5	4.25	2.66667	3.25	4	3.25	2.33333	3.66667	2.5	3
2	2	1	2	2	2	3	3	3	3	3	3	3	1	2	1	2	4	3	3	3	3	2	2	3	3	3	3	4	3	3	4	2	3	1	2	3	2	3	2	1.83333	3	3	1.5	3.33333	2.5	3.33333	3.33333	2	2.5
5	4	5	5	5	5	4	4	4	5	3	3	4	5	5	4	5	4	4	3	4	4	2	2	2	4	5	5	4	4	4	3	3	3	3	4	4	3	4	4	4.83333	4.25	3.33333	4.75	3.66667	2.5	4.66667	3.66667	3.25	3.75
3	4	2	3	4	3	5	5	5	4	3	4	2	3	3	3	4	4	4	4	4	4	5	5	4	5	3	3	4	3	4	4	4	3	4	3	3	4	3	4	3.16667	4.75	3	3.25	4	4.75	3.33333	3.66667	3.5	3.5
3	4	3	4	4	4	2	3	3	3	4	4	4	4	3	3	3	2	3	2	3	2	3	3	3	4	4	4	5	3	3	3	3	4	3	4	4	4	3	3	3.66667	2.75	4	3.25	2.33333	3.25	4.33333	3	3.5	3.5
2	2	3	3	2	2	3	3	3	4	5	5	5	3	4	4	4	3	3	4	3	3	3	3	3	3	4	4	4	3	4	4	5	5	4	5	3	3	2	3	2.33333	3.25	5	3.75	3.33333	3	4	3.66667	4.75	2.75
4	4	5	4	4	4	4	5	5	5	4	3	3	4	5	5	4	4	3	4	3	3	4	4	5	5	5	5	5	5	4	5	3	4	5	3	4	4	4	3	4.16667	4.75	3.33333	4.5	3.66667	4.5	5	4.66667	3.75	3.75
4	4	4	5	4	3	3	2	3	3	4	4	3	4	4	3	3	3	3	4	3	4	2	2	2	2	3	3	4	3	2	3	3	4	4	3	4	3	3	4	4	2.75	3.66667	3.5	3.33333	2	3.33333	2.66667	3.5	3.5
3	4	3	4	3	4	4	4	4	3	4	4	5	4	5	5	5	3	4	5	4	5	2	2	3	3	4	3	4	5	5	4	4	5	4	5	4	3	2	4	3.5	3.75	4.33333	4.75	4	2.5	3.66667	4.66667	4.5	3.25
4	3	3	2	3	3	2	3	3	3	3	3	4	3	4	4	4	4	5	5	5	5	3	3	4	4	4	3	4	5	5	5	5	5	5	4	3	3	3	3	3	2.75	3.33333	3.75	4.66667	3.5	3.66667	5	4.75	3
5	3	5	5	5	4	4	3	4	3	4	4	5	5	5	4	5	4	3	4	3	3	3	3	4	3	4	4	3	4	4	5	3	3	2	2	5	5	4	4	4.5	3.5	4.33333	4.75	3.66667	3.25	3.66667	4.33333	2.5	4.5
3	3	4	3	4	3	3	4	3	4	3	3	3	3	3	3	4	3	3	4	3	3	4	4	3	4	3	4	4	4	4	3	4	5	4	5	3	3	4	3	3.33333	3.5	3	3.25	3.33333	3.75	3.66667	3.66667	4.5	3.25
4	4	3	3	3	4	4	5	4	4	3	2	2	3	4	3	3	2	3	4	3	3	4	4	4	5	3	3	2	2	3	2	1	3	1	2	4	3	3	4	3.5	4.25	2.33333	3.25	3	4.25	2.66667	2.33333	1.75	3.5
5	4	4	5	5	5	4	5	5	5	4	4	4	2	4	4	4	3	3	4	3	3	4	4	5	5	3	3	4	5	5	5	4	4	5	5	3	3	3	3	4.66667	4.75	4	3.5	3.33333	4.5	3.33333	5	4.5	3
2	4	3	3	3	4	4	4	5	4	3	4	3	4	3	3	3	4	4	5	4	5	4	4	4	3	4	5	5	4	4	5	4	4	5	5	5	4	5	5	3.16667	4.25	3.33333	3.25	4.33333	3.75	4.66667	4.33333	4.5	4.75
5	5	3	4	5	5	2	3	3	3	4	4	4	5	5	4	5	3	3	4	3	4	3	3	3	2	3	3	2	5	5	5	3	4	3	3	3	4	4	4	4.5	2.75	4	4.75	3.33333	2.75	2.66667	5	3.25	3.75
3	4	3	3	4	3	3	4	4	3	3	3	4	5	4	5	5	3	4	4	4	4	3	3	3	2	3	3	5	5	5	5	4	3	4	4	4	3	3	3	3.33333	3.5	3.33333	4.75	3.66667	2.75	3.66667	5	3.75	3.25
2	3	4	2	3	4	3	4	3	3	3	3	2	4	3	3	3	2	2	1	2	1	3	3	2	2	3	3	4	3	2	2	4	4	3	2	4	3	2	2	3	3.25	2.66667	3.25	1.66667	2.5	3.33333	2.33333	3.25	2.75
1	3	2	1	3	3	3	3	4	3	4	4	4	4	3	3	3	3	3	2	3	2	3	3	3	2	3	2	3	2	2	3	2	3	3	2	3	2	2	3	2.16667	3.25	4	3.25	2.66667	2.75	2.66667	2.33333	2.5	2.5
3	2	2	2	3	3	4	3	3	3	3	3	2	4	3	3	3	2	3	3	3	3	4	4	3	2	3	3	3	2	3	2	3	4	3	3	3	4	3	3	2.5	3.25	2.66667	3.25	2.66667	3.25	3	2.33333	3.25	3.25
3	4	3	3	3	4	3	3	4	3	3	3	3	3	3	3	2	3	1	2	3	2	3	3	3	2	3	3	2	2	2	3	3	2	2	3	4	3	3	4	3.33333	3.25	3	2.75	2	2.75	2.66667	2.33333	2.5	3.5
1	3	3	2	3	3	2	2	1	2	2	2	2	2	4	4	3	3	3	4	3	3	1	1	2	1	1	1	1	3	3	4	1	3	3	2	3	2	2	2	2.5	1.75	2	3.25	3.33333	1.25	1	3.33333	2.25	2.25
2	2	3	2	3	3	4	4	3	3	4	4	4	4	4	3	3	5	5	5	5	5	3	3	4	4	4	4	5	3	3	4	4	5	4	4	4	2	3	3	2.5	3.5	4	3.5	5	3.5	4.33333	3.33333	4.25	3
2	2	2	3	2	3	4	3	3	3	1	1	1	4	3	3	3	1	1	1	1	1	2	2	2	3	1	1	2	1	1	3	3	2	3	3	3	2	3	2	2.33333	3.25	1	3.25	1	2.25	1.33333	1.66667	2.75	2.5
2	2	2	3	3	2	5	5	4	5	2	3	2	3	3	5	3	3	3	2	3	2	3	3	4	4	3	3	4	4	4	5	3	4	3	4	3	2	4	3	2.33333	4.75	2.33333	3.5	2.66667	3.5	3.33333	4.33333	3.5	3
1	3	3	3	3	3	3	4	3	3	3	3	3	1	2	1	1	3	3	3	3	3	2	2	1	2	3	3	2	2	3	2	4	3	3	4	2	1	1	2	2.66667	3.25	3	1.25	3	1.75	2.66667	2.33333	3.5	1.5
4	5	5	4	4	5	3	3	3	4	5	5	5	4	4	4	3	4	4	4	4	4	3	3	3	4	4	4	4	3	3	3	4	3	4	4	2	3	2	3	4.5	3.25	5	3.75	4	3.25	4	3	3.75	2.5
5	5	4	4	5	5	3	4	3	3	4	5	5	4	4	3	4	3	2	3	2	3	4	4	4	3	3	3	4	4	4	5	4	5	5	5	3	2	3	3	4.66667	3.25	4.66667	3.75	2.66667	3.75	3.33333	4.33333	4.75	2.75
4	3	4	3	4	3	4	5	4	4	3	3	4	3	4	3	3	2	3	3	3	3	3	3	3	2	4	4	5	3	3	4	4	3	4	3	4	4	5	4	3.5	4.25	3.33333	3.25	2.66667	2.75	4.33333	3.33333	3.5	4.25
1	3	3	3	3	3	2	2	2	3	3	3	3	3	3	3	4	5	4	5	4	5	3	3	3	4	3	2	3	3	3	4	3	4	3	5	3	2	3	1	2.66667	2.25	3	3.25	4.66667	3.25	2.66667	3.33333	3.75	2.25
5	5	4	3	5	5	4	3	3	3	5	5	5	3	3	3	2	4	4	3	4	5	3	3	4	4	4	4	3	4	4	5	5	4	5	5	5	5	4	5	4.5	3.25	5	2.75	3.66667	3.5	3.66667	4.33333	4.75	4.75
3	3	3	3	3	4	3	4	5	5	1	2	2	3	2	3	3	3	3	2	3	2	3	3	3	4	2	3	3	3	3	4	4	4	5	4	4	3	2	4	3.16667	4.25	1.66667	2.75	2.66667	3.25	2.66667	3.33333	4.25	3.25
3	4	3	3	3	3	3	2	2	3	3	2	2	5	4	3	4	3	3	4	3	3	3	3	4	3	3	3	4	3	3	4	4	3	3	4	3	2	3	3	3.16667	2.5	2.33333	4	3.33333	3.25	3.33333	3.33333	3.5	2.75
3	2	2	3	3	3	3	3	2	3	5	5	5	3	4	3	3	3	2	3	2	3	3	3	4	4	2	2	2	3	3	2	2	3	3	4	4	4	5	4	2.66667	2.75	5	3.25	2.66667	3.5	2	2.66667	3	4.25
3	5	3	4	3	5	4	4	4	5	3	3	4	4	3	4	4	2	3	3	3	3	4	4	4	5	3	3	3	5	5	4	4	3	4	3	3	4	3	4	3.83333	4.25	3.33333	3.75	2.66667	4.25	3	4.66667	3.5	3.5
4	3	3	4	4	3	3	3	4	3	5	5	4	4	3	3	3	2	3	3	3	3	5	5	5	4	5	5	5	3	3	2	4	3	4	3	5	4	3	5	3.5	3.25	4.66667	3.25	2.66667	4.75	5	2.66667	3.5	4.25
2	2	4	4	3	3	4	3	3	5	5	5	5	4	4	3	4	4	3	4	3	3	5	5	4	5	5	5	4	5	4	3	5	5	5	4	5	3	5	5	3	3.75	5	3.75	3.66667	4.75	4.66667	4	4.75	4.5
4	4	3	3	4	3	4	5	5	5	3	4	3	4	3	4	3	3	3	4	3	4	4	4	4	5	5	4	5	4	4	4	5	5	4	5	3	4	5	5	3.5	4.75	3.33333	3.5	3.33333	4.25	4.66667	4	4.75	4.25
4	3	3	2	4	3	4	4	4	3	4	4	3	4	3	3	3	4	4	3	4	3	4	4	4	3	4	4	3	3	3	3	5	5	4	5	4	4	5	5	3.16667	3.75	3.66667	3.25	3.66667	3.75	3.66667	3	4.75	4.5
3	3	3	3	3	3	3	4	3	3	2	1	2	3	1	2	3	2	3	4	3	3	1	1	2	2	3	3	3	3	3	4	1	3	1	1	3	3	2	3	3	3.25	1.66667	2.25	3	1.5	3	3.33333	1.5	2.75
3	4	3	3	4	4	3	3	4	3	3	3	3	3	3	3	4	3	3	4	3	3	2	2	3	3	3	3	5	3	3	4	5	5	4	5	3	2	2	3	3.5	3.25	3	3.25	3.33333	2.5	3.66667	3.33333	4.75	2.5
1	3	1	3	2	3	5	5	4	4	1	2	3	2	2	2	1	3	3	4	3	3	2	2	1	2	3	3	2	1	2	1	1	1	1	3	3	2	3	4	2.16667	4.5	2	1.75	3.33333	1.75	2.66667	1.33333	1.5	3
1	3	3	3	3	3	2	2	2	3	5	4	5	3	3	4	3	3	3	4	3	3	4	4	4	3	3	3	2	3	4	3	3	4	5	5	4	3	3	4	2.66667	2.25	4.66667	3.25	3.33333	3.75	2.66667	3.33333	4.25	3.5
2	2	1	2	2	1	3	3	2	2	2	3	3	3	3	4	3	2	3	3	3	3	1	1	1	3	1	2	1	1	2	1	1	3	1	1	3	2	2	2	1.66667	2.5	2.66667	3.25	2.66667	1.5	1.33333	1.33333	1.5	2.25
2	4	3	4	4	3	4	4	4	3	4	4	4	3	4	5	4	3	3	4	3	4	1	1	1	3	5	4	4	4	4	3	5	4	5	5	5	5	4	5	3.33333	3.75	4	4	3.33333	1.5	4.33333	3.66667	4.75	4.75
3	4	5	3	4	4	3	3	2	4	4	4	4	5	5	5	4	3	4	3	4	4	3	3	3	2	3	4	4	3	3	4	3	3	3	5	3	3	3	4	3.83333	3	4	4.75	3.33333	2.75	3.66667	3.33333	3.5	3.25
3	4	3	3	4	4	4	3	4	3	4	4	4	5	5	4	5	3	3	4	3	3	3	3	3	4	2	2	4	4	3	2	3	3	2	3	4	5	3	4	3.5	3.5	4	4.75	3.33333	3.25	2.66667	3	2.75	4
1	2	2	3	3	2	4	3	4	3	4	4	4	5	5	3	5	3	4	3	4	4	4	4	4	3	3	3	3	3	3	2	3	4	3	3	5	4	5	4	2.16667	3.5	4	4.5	3.33333	3.75	3	2.66667	3.25	4.5
3	3	2	3	3	4	3	5	4	5	3	3	4	5	5	5	4	3	3	2	3	2	1	1	2	1	2	3	2	3	4	4	1	3	3	3	4	3	4	4	3	4.25	3.33333	4.75	2.66667	1.25	2.33333	3.66667	2.5	3.75
3	4	3	4	4	4	5	4	5	5	4	4	4	5	4	5	5	4	5	5	5	5	2	2	3	3	4	5	5	4	3	4	4	3	4	3	5	4	4	5	3.66667	4.75	4	4.75	4.66667	2.5	4.66667	3.66667	3.5	4.5
3	4	3	3	4	4	3	3	3	4	4	4	4	4	5	5	5	4	3	3	4	3	3	3	4	3	3	3	2	4	4	3	3	4	3	4	2	2	2	3	3.5	3.25	4	4.75	3.33333	3.25	2.66667	3.66667	3.5	2.25
2	3	1	4	4	3	4	5	5	5	4	4	3	5	4	5	5	4	4	5	4	5	4	4	3	3	3	3	2	5	5	4	3	4	4	3	4	3	5	3	2.83333	4.75	3.66667	4.75	4.33333	3.5	2.66667	4.66667	3.5	3.75
2	3	2	3	4	3	4	3	4	3	2	3	3	2	3	2	2	4	3	3	3	3	4	4	4	3	3	3	3	2	3	3	1	3	2	3	3	4	3	4	2.83333	3.5	2.66667	2.25	3.33333	3.75	3	2.66667	2.25	3.5
2	5	3	4	4	5	4	4	5	4	3	3	4	4	5	4	4	4	4	5	4	5	3	3	3	4	5	5	4	3	4	4	5	4	5	4	5	5	5	5	3.83333	4.25	3.33333	4.25	4.33333	3.25	4.66667	3.66667	4.5	5
3	4	2	3	4	4	4	3	4	3	4	4	4	5	5	5	4	4	3	3	3	3	3	3	4	3	5	5	4	5	4	5	5	5	4	5	5	5	5	4	3.33333	3.5	4	4.75	3.33333	3.25	4.66667	4.66667	4.75	4.75
2	3	3	3	3	3	5	3	4	4	3	3	3	5	5	4	5	4	4	4	4	4	3	3	3	4	3	3	3	2	2	1	3	4	3	4	2	1	2	2	2.83333	4	3	4.75	4	3.25	3	1.66667	3.5	1.75
2	3	2	2	3	3	4	3	4	4	3	3	3	4	4	4	3	3	2	3	2	1	3	3	3	1	2	3	3	3	3	4	3	4	3	3	5	4	4	5	2.5	3.75	3	3.75	2.66667	2.5	2.66667	3.33333	3.25	4.5
3	2	3	2	4	2	4	3	4	4	4	4	4	3	4	3	3	4	3	4	3	3	3	3	3	4	3	2	3	4	4	5	3	3	2	2	4	2	3	4	2.66667	3.75	4	3.25	3.66667	3.25	2.66667	4.33333	2.5	3.25
3	2	2	3	1	2	2	2	3	3	2	2	1	3	2	3	3	1	2	3	2	3	3	3	3	4	3	3	4	2	3	2	2	3	2	4	3	1	2	1	2.16667	2.5	1.66667	2.75	2	3.25	3.33333	2.33333	2.75	1.75
1	4	1	3	3	4	4	2	4	4	2	2	1	4	3	3	4	1	1	2	1	2	3	3	2	3	4	3	3	3	3	4	3	4	3	3	4	3	2	4	2.66667	3.5	1.66667	3.5	1.33333	2.75	3.33333	3.33333	3.25	3.25
5	5	3	2	5	5	5	4	4	3	5	5	4	4	4	3	4	3	3	4	3	3	4	4	4	5	4	4	4	5	5	5	5	4	5	4	5	5	4	5	4.16667	4	4.66667	3.75	3.33333	4.25	4	5	4.5	4.75
2	4	3	2	3	4	3	4	4	4	4	4	3	3	3	4	4	5	5	5	5	5	3	3	4	3	4	4	4	2	3	3	3	4	3	4	4	3	2	4	3	3.75	3.66667	3.5	5	3.25	4	2.66667	3.5	3.25
3	2	2	2	2	2	4	4	3	4	4	4	3	3	4	5	4	4	4	3	3	5	4	4	3	3	3	3	3	2	3	3	2	3	3	4	3	4	4	3	2.16667	3.75	3.66667	4	3.66667	3.5	3	2.66667	3	3.5
1	2	2	1	2	1	3	2	3	3	2	3	2	3	3	3	2	2	2	3	2	2	2	2	1	2	3	3	4	3	3	4	2	3	1	2	4	3	3	4	1.5	2.75	2.33333	2.75	2.33333	1.75	3.33333	3.33333	2	3.5
2	4	3	3	4	3	4	3	4	4	3	3	4	5	5	5	3	3	3	4	3	3	5	5	5	4	2	3	2	4	5	3	1	3	3	3	4	4	3	3	3.16667	3.75	3.33333	4.5	3.33333	4.75	2.33333	4	2.5	3.5
4	2	3	3	3	2	4	4	4	3	3	3	3	3	4	3	4	3	3	3	2	2	5	5	4	4	2	2	3	3	3	2	1	3	3	3	3	4	4	3	2.83333	3.75	3	3.5	3	4.5	2.33333	2.66667	2.5	3.5
3	4	3	2	4	4	5	4	5	5	4	4	3	3	4	3	3	3	3	4	3	3	3	3	3	4	4	4	3	4	4	4	3	4	3	4	5	3	3	3	3.33333	4.75	3.66667	3.25	3.33333	3.25	3.66667	4	3.5	3.5
3	2	3	3	4	2	4	3	4	5	3	3	4	5	4	5	5	3	3	3	2	2	2	2	2	3	2	3	2	4	4	3	3	2	3	4	3	3	2	2	2.83333	4	3.33333	4.75	3	2.25	2.33333	3.66667	3	2.5
2	1	2	2	3	2	3	3	3	2	2	1	1	3	3	4	4	3	3	3	3	3	3	3	3	4	3	4	3	4	3	3	2	4	4	3	3	4	3	3	2	2.75	1.33333	3.5	3	3.25	3.33333	3.33333	3.25	3.25
2	2	3	2	1	1	2	2	3	3	2	2	3	4	4	4	3	3	3	2	3	3	4	4	3	3	1	1	2	2	3	3	3	2	3	2	4	3	2	4	1.83333	2.5	2.33333	3.75	2.66667	3.5	1.33333	2.66667	2.5	3.25
1	3	2	3	3	3	2	1	2	3	3	3	3	3	2	2	2	1	1	2	1	1	3	3	3	4	3	2	2	2	1	2	2	3	1	3	1	1	2	2	2.5	2	3	2.25	1.33333	3.25	2.33333	1.66667	2.25	1.5
3	1	2	2	2	2	3	4	4	4	2	3	3	2	3	4	3	3	3	3	4	4	2	2	2	1	3	2	3	3	3	4	3	2	3	2	4	3	2	4	2	3.75	2.66667	3	3	1.75	2.66667	3.33333	2.5	3.25
1	2	1	2	2	2	4	4	5	4	1	1	2	4	4	3	4	3	4	3	4	4	3	3	4	3	2	3	2	3	3	1	2	1	1	2	3	3	1	3	1.66667	4.25	1.33333	3.75	3.33333	3.25	2.33333	2.33333	1.5	2.5
3	4	5	4	5	4	5	5	5	3	3	3	4	5	5	5	4	5	5	5	4	4	4	4	4	5	3	3	4	3	3	2	4	4	4	2	4	3	3	4	4.16667	4.5	3.33333	4.75	5	4.25	3.33333	2.66667	3.5	3.5
2	3	3	2	3	2	3	2	2	3	3	2	3	3	3	3	3	3	3	4	3	3	3	3	3	4	3	3	3	2	1	1	1	2	1	3	3	3	3	4	2.5	2.5	2.66667	3	3.33333	3.25	3	1.33333	1.75	3.25
1	2	2	1	2	2	4	4	4	3	4	4	4	5	4	5	4	2	2	3	2	2	3	3	3	4	4	4	4	4	4	5	3	3	1	3	4	3	4	3	1.66667	3.75	4	4.5	2.33333	3.25	4	4.33333	2.5	3.5
3	3	3	3	2	2	4	4	4	5	3	2	3	4	3	3	3	4	4	3	4	4	4	4	4	5	2	3	2	3	3	4	2	3	2	2	3	3	2	3	2.66667	4.25	2.66667	3.25	3.66667	4.25	2.33333	3.33333	2.25	2.75
3	2	2	1	2	1	4	3	4	4	2	2	3	4	3	3	3	2	2	1	2	2	2	4	2	3	3	3	4	3	3	4	3	3	4	3	3	4	3	3	1.83333	3.75	2.33333	3.25	1.66667	2.75	3.33333	3.33333	3.25	3.25
3	3	4	3	4	4	1	3	3	4	3	3	4	3	4	3	3	3	3	4	3	3	3	3	3	4	4	4	4	5	5	4	4	3	3	2	4	3	4	4	3.5	2.75	3.33333	3.25	3.33333	3.25	4	4.66667	3	3.75
2	2	3	1	3	2	3	4	4	4	2	3	2	3	2	2	2	4	4	4	3	3	3	3	3	4	1	1	2	1	2	1	1	1	2	2	3	1	3	3	2.16667	3.75	2.33333	2.25	4	3.25	1.33333	1.33333	1.5	2.5
2	1	3	3	3	1	1	2	2	3	3	3	3	1	1	2	1	4	3	4	3	3	3	3	3	4	2	3	3	2	3	3	3	4	3	3	3	3	2	2	2.16667	2	3	1.25	3.66667	3.25	2.66667	2.66667	3.25	2.5
2	2	2	3	3	2	3	3	2	3	2	2	1	2	3	3	2	3	3	3	2	2	2	2	3	2	3	3	3	4	3	3	2	3	3	3	4	3	4	3	2.33333	2.75	1.66667	2.5	3	2.25	3	3.33333	2.75	3.5
1	2	1	1	3	2	4	4	5	4	2	3	3	4	3	3	3	3	3	3	2	2	3	3	4	4	4	4	3	4	3	3	3	3	4	4	3	2	2	2	1.66667	4.25	2.66667	3.25	3	3.5	3.66667	3.33333	3.5	2.25
4	5	3	3	5	5	4	3	4	4	3	3	3	5	5	5	4	4	4	3	4	4	3	3	4	3	5	5	3	5	4	5	5	4	5	4	5	5	4	5	4.16667	3.75	3	4.75	3.66667	3.25	4.33333	4.66667	4.5	4.75
3	5	3	4	4	5	5	5	5	4	3	3	4	4	4	5	5	2	2	3	1	1	3	3	3	4	3	3	4	3	3	4	4	4	5	4	3	3	2	4	4	4.75	3.33333	4.5	2.33333	3.25	3.33333	3.33333	4.25	3
3	4	3	3	4	4	3	4	4	4	3	3	2	2	2	2	3	3	3	2	3	3	3	3	3	2	3	3	4	3	2	3	4	3	4	2	4	3	3	4	3.5	3.75	2.66667	2.25	2.66667	2.75	3.33333	2.66667	3.25	3.5
5	5	5	4	5	5	2	4	4	4	2	3	2	2	4	5	4	3	3	4	3	3	4	4	4	3	3	3	4	3	3	2	3	4	4	4	3	2	2	3	4.83333	3.5	2.33333	3.75	3.33333	3.75	3.33333	2.66667	3.75	2.5
3	4	3	2	4	3	3	4	3	3	5	5	4	4	5	3	3	3	3	4	3	3	5	5	5	5	4	4	5	4	5	5	4	4	5	5	4	5	5	5	3.16667	3.25	4.66667	3.75	3.33333	5	4.33333	4.66667	4.5	4.75
3	3	3	2	4	3	4	5	5	5	4	3	4	3	4	3	3	3	3	4	4	3	4	4	4	4	4	5	4	5	5	4	4	3	4	3	5	5	4	5	3	4.75	3.66667	3.25	3.33333	4	4.33333	4.66667	3.5	4.75
1	3	1	2	3	1	3	4	3	3	3	3	4	3	2	2	3	2	2	3	2	2	3	2	2	3	3	4	2	3	2	2	3	4	3	3	3	4	3	4	1.83333	3.25	3.33333	2.5	2.33333	2.5	3	2.33333	3.25	3.5
3	2	3	3	2	3	4	3	4	4	3	3	2	3	3	3	4	3	3	4	3	3	3	3	3	3	3	3	4	2	2	1	3	4	3	2	3	1	2	1	2.66667	3.75	2.66667	3.25	3.33333	3	3.33333	1.66667	3	1.75
3	4	3	3	4	3	4	4	4	3	2	3	3	3	3	2	2	2	2	3	1	1	5	5	5	4	4	3	4	4	4	3	4	4	3	3	3	3	2	4	3.33333	3.75	2.66667	2.5	2.33333	4.75	3.66667	3.66667	3.5	3
2	4	3	3	4	4	5	5	4	5	4	4	4	4	4	3	2	2	2	3	3	1	5	5	5	4	3	3	3	3	3	4	4	5	5	5	4	3	4	4	3.33333	4.75	4	3.25	2.33333	4.75	3	3.33333	4.75	3.75
4	4	4	3	3	4	4	5	4	4	3	3	4	3	3	4	3	4	4	3	4	4	5	4	4	5	4	3	3	3	3	4	4	4	5	5	4	4	3	4	3.66667	4.25	3.33333	3.25	3.66667	4.5	3.33333	3.33333	4.5	3.75
2	3	3	3	3	3	4	3	3	5	3	3	3	3	3	4	3	3	3	4	3	3	5	5	5	5	3	3	3	3	4	3	4	3	3	4	4	4	3	3	2.83333	3.75	3	3.25	3.33333	5	3	3.33333	3.5	3.5
1	3	2	3	3	1	4	3	3	3	2	1	1	2	3	3	3	3	3	2	2	2	2	2	2	3	3	3	3	2	1	1	2	3	2	3	3	1	3	3	2.16667	3.25	1.33333	2.75	2.66667	2.25	3	1.33333	2.5	2.5
2	2	2	2	1	1	3	3	3	1	3	3	4	3	2	2	3	3	3	4	3	3	3	4	4	3	3	2	2	3	3	4	2	3	3	3	2	3	3	3	1.66667	2.5	3.33333	2.5	3.33333	3.5	2.33333	3.33333	2.75	2.75
1	3	3	2	3	3	4	5	4	4	3	3	4	4	5	5	5	3	3	4	4	3	5	5	5	4	3	3	4	4	4	5	4	3	4	4	4	5	4	5	2.5	4.25	3.33333	4.75	3.33333	4.75	3.33333	4.33333	3.75	4.5
1	3	3	3	3	3	3	3	3	4	3	3	4	2	2	3	2	3	3	4	3	3	4	3	3	3	3	3	2	1	2	2	3	3	2	2	3	3	3	3	2.66667	3.25	3.33333	2.25	3.33333	3.25	2.66667	1.66667	2.5	3
2	3	3	2	3	2	2	2	3	3	3	4	3	2	1	2	2	3	3	3	2	2	3	4	4	3	4	3	3	1	2	1	2	3	3	2	2	2	3	2	2.5	2.5	3.33333	1.75	3	3.5	3.33333	1.33333	2.5	2.25
4	4	3	4	4	3	4	4	5	5	4	4	4	5	4	5	5	5	5	5	4	4	5	5	5	4	4	4	4	3	3	4	4	3	4	4	5	5	5	5	3.66667	4.5	4	4.75	5	4.75	4	3.33333	3.75	5
3	4	3	3	4	4	5	4	4	5	3	3	3	4	4	2	3	4	4	4	3	3	4	4	4	5	4	5	4	4	5	4	4	5	3	4	4	4	5	4	3.5	4.5	3	3.25	4	4.25	4.33333	4.33333	4	4.25
1	3	4	4	4	3	5	4	4	5	4	4	3	3	4	3	4	3	3	5	4	3	5	4	4	5	5	5	4	3	3	4	5	5	3	5	5	4	4	4	3.16667	4.5	3.66667	3.5	3.66667	4.5	4.66667	3.33333	4.5	4.25
4	3	3	4	3	3	5	4	4	5	3	3	4	3	4	3	3	3	3	4	3	3	4	4	5	5	3	3	4	4	4	3	4	3	4	4	5	5	3	5	3.33333	4.5	3.33333	3.25	3.33333	4.5	3.33333	3.66667	3.75	4.5
4	3	4	2	3	3	4	4	5	5	4	3	4	3	3	3	4	3	3	3	4	4	4	4	4	5	3	3	3	4	4	5	3	4	3	4	5	5	4	5	3.16667	4.5	3.66667	3.25	3	4.25	3	4.33333	3.5	4.75
4	4	3	4	3	4	4	4	4	3	2	3	4	4	4	4	3	2	2	3	3	3	5	4	5	4	5	5	4	2	3	3	4	4	5	4	4	4	3	4	3.66667	3.75	3	3.75	2.33333	4.5	4.66667	2.66667	4.25	3.75
4	4	4	3	3	4	4	3	4	4	3	3	3	4	4	4	3	3	3	4	4	3	4	4	5	5	3	3	3	3	3	5	2	3	3	2	4	5	4	5	3.66667	3.75	3	3.75	3.33333	4.5	3	3.66667	2.5	4.5
4	4	3	3	4	4	4	2	4	4	2	3	2	4	4	4	5	3	3	4	3	3	5	4	4	5	4	4	5	4	4	3	4	3	3	2	4	5	4	5	3.66667	3.5	2.33333	4.25	3.33333	4.5	4.33333	3.66667	3	4.5
3	4	3	2	4	4	3	3	2	2	4	4	4	2	4	3	3	3	3	3	4	4	1	2	1	2	3	3	3	3	4	3	2	3	2	3	4	3	3	5	3.33333	2.5	4	3	3	1.5	3	3.33333	2.5	3.75
4	3	4	4	3	3	4	3	4	2	4	5	4	5	5	4	5	3	3	4	3	3	2	3	2	3	4	3	4	3	3	2	3	4	3	4	5	5	5	5	3.5	3.25	4.33333	4.75	3.33333	2.5	3.66667	2.66667	3.5	5
5	5	5	4	4	4	4	4	5	5	4	4	4	5	5	5	4	3	3	4	3	3	5	4	5	4	3	4	4	4	4	5	4	4	3	4	5	5	5	5	4.5	4.5	4	4.75	3.33333	4.5	3.66667	4.33333	3.75	5
3	4	3	4	4	4	3	3	4	3	2	2	3	3	4	3	3	2	2	2	3	3	4	4	4	5	2	2	3	4	3	3	4	4	3	4	3	4	3	3	3.66667	3.25	2.33333	3.25	2	4.25	2.33333	3.33333	3.75	3.25
2	3	3	3	4	3	5	5	4	5	3	3	4	4	5	5	5	2	2	1	1	1	4	4	4	3	2	3	3	3	4	3	2	4	3	4	3	2	3	4	3	4.75	3.33333	4.75	1.66667	3.75	2.66667	3.33333	3.25	3
3	3	1	3	4	3	4	5	5	5	3	3	3	5	4	5	5	4	3	5	3	3	3	4	3	2	2	3	4	5	5	4	4	3	3	4	5	4	4	4	2.83333	4.75	3	4.75	4	3	3	4.66667	3.5	4.25
4	4	5	5	5	5	2	3	3	3	5	5	5	4	4	3	3	3	3	2	2	2	4	4	3	4	5	4	5	3	3	2	4	3	4	2	5	5	5	5	4.66667	2.75	5	3.5	2.66667	3.75	4.66667	2.66667	3.25	5
2	2	3	2	2	1	4	3	3	3	4	3	4	2	4	4	3	4	4	3	3	4	3	4	4	4	4	3	4	4	4	3	3	4	2	3	3	4	4	3	2	3.25	3.66667	3.25	3.66667	3.75	3.66667	3.66667	3	3.5
4	4	2	3	3	3	4	4	3	4	3	3	4	5	4	5	5	2	2	1	2	2	5	5	4	5	4	3	4	3	4	3	2	3	2	3	4	3	4	4	3.16667	3.75	3.33333	4.75	1.66667	4.75	3.66667	3.33333	2.5	3.75
2	3	3	3	3	3	4	3	3	3	4	5	5	3	4	4	4	4	4	5	5	5	4	4	4	5	4	4	5	3	4	4	5	5	4	5	5	5	5	5	2.83333	3.25	4.66667	3.75	4.33333	4.25	4.33333	3.66667	4.75	5
3	4	4	3	3	3	4	5	5	5	3	3	4	5	5	5	4	3	4	5	4	4	4	4	4	3	4	4	3	3	3	4	3	4	3	5	5	5	5	5	3.33333	4.75	3.33333	4.75	4	3.75	3.66667	3.33333	3.75	5
3	3	1	2	2	1	4	4	3	4	2	3	4	2	2	1	1	3	3	2	3	3	1	3	2	2	3	3	2	3	3	4	2	3	2	2	3	2	3	3	2	3.75	3	1.5	2.66667	2	2.66667	3.33333	2.25	2.75
2	2	1	2	2	1	4	3	3	4	3	3	4	5	5	4	5	3	3	5	4	3	2	2	3	2	4	3	4	4	3	4	2	3	3	3	2	2	3	2	1.66667	3.5	3.33333	4.75	3.66667	2.25	3.66667	3.66667	2.75	2.25
5	4	5	5	5	4	3	2	2	3	4	5	4	5	5	5	4	3	3	3	4	4	3	3	4	4	3	3	4	3	3	4	4	3	4	4	5	5	4	5	4.66667	2.5	4.33333	4.75	3	3.5	3.33333	3.33333	3.75	4.75
3	4	3	2	4	3	3	2	2	3	4	4	4	4	4	3	4	2	2	2	3	3	4	3	4	4	2	3	2	3	3	2	3	3	2	3	4	4	3	4	3.16667	2.5	4	3.75	2	3.75	2.33333	2.66667	2.75	3.75
5	5	4	5	4	5	5	4	5	4	3	3	4	3	4	4	3	2	2	3	2	2	5	4	3	5	4	4	3	4	4	3	3	4	4	3	5	5	5	5	4.66667	4.5	3.33333	3.5	2.33333	4.25	3.66667	3.66667	3.5	5
3	4	2	3	3	3	2	4	3	3	4	3	4	4	4	3	4	5	5	4	5	5	4	3	4	4	3	4	4	4	5	5	5	4	5	5	5	5	5	5	3	3	3.66667	3.75	4.66667	3.75	3.66667	4.66667	4.75	5
3	4	4	3	4	4	4	4	4	3	4	4	4	5	3	4	3	4	4	5	4	4	4	4	4	3	4	4	5	4	5	5	5	4	5	5	4	5	4	5	3.66667	3.75	4	3.75	4.33333	3.75	4.33333	4.66667	4.75	4.5
2	2	1	1	3	2	5	4	5	5	3	3	4	4	3	4	4	3	3	4	3	3	4	4	3	4	3	3	2	4	3	4	2	3	3	2	4	3	3	4	1.83333	4.75	3.33333	3.75	3.33333	3.75	2.66667	3.66667	2.5	3.5
3	2	2	3	2	3	4	4	5	4	3	3	3	1	1	1	2	2	2	3	2	2	1	2	2	2	3	2	3	1	1	2	1	3	3	3	2	2	2	1	2.5	4.25	3	1.25	2.33333	1.75	2.66667	1.33333	2.5	1.75
5	5	5	4	4	5	3	4	4	5	5	5	5	4	3	3	3	4	4	3	4	4	3	3	3	4	4	4	5	4	3	4	4	3	3	4	5	5	5	5	4.66667	4	5	3.25	3.66667	3.25	4.33333	3.66667	3.5	5
4	4	5	5	5	4	5	5	5	4	4	4	5	3	4	4	4	5	5	4	5	5	4	4	3	4	5	5	4	4	5	4	4	3	3	4	5	5	4	5	4.5	4.75	4.33333	3.75	4.66667	3.75	4.66667	4.33333	3.5	4.75
3	4	5	4	4	4	2	2	3	3	3	2	3	4	5	4	5	3	3	2	3	3	3	2	3	3	5	5	4	3	3	2	2	3	3	2	5	3	4	5	4	2.5	2.66667	4.5	2.66667	2.75	4.66667	2.66667	2.5	4.25
5	5	4	4	5	5	3	2	3	3	5	5	5	4	3	4	4	3	3	4	3	3	3	3	3	2	5	4	5	3	4	3	3	4	3	5	5	5	5	5	4.66667	2.75	5	3.75	3.33333	2.75	4.66667	3.33333	3.75	5
5	5	3	5	5	5	1	3	4	3	5	5	5	3	3	3	4	3	3	4	3	3	5	4	5	4	3	4	4	5	5	4	4	3	4	4	5	5	5	5	4.66667	2.75	5	3.25	3.33333	4.5	3.66667	4.66667	3.75	5
2	3	2	3	3	3	5	4	5	5	3	4	3	4	4	3	4	3	3	4	3	3	3	4	3	4	4	4	2	5	4	5	4	3	4	4	5	5	5	5	2.66667	4.75	3.33333	3.75	3.33333	3.5	3.33333	4.66667	3.75	5
4	3	4	3	3	3	4	4	4	5	4	3	3	3	3	3	4	5	5	4	5	5	4	4	3	4	5	4	5	5	4	5	5	5	4	5	5	5	5	5	3.33333	4.25	3.33333	3.25	4.66667	3.75	4.66667	4.66667	4.75	5
3	3	2	2	3	3	3	4	3	3	3	4	3	4	4	4	3	4	4	3	4	4	3	4	3	4	3	2	3	4	5	5	4	3	4	3	5	4	4	4	2.66667	3.25	3.33333	3.75	3.66667	3.5	2.66667	4.66667	3.5	4.25
2	4	3	3	4	4	3	3	3	4	4	4	4	3	3	4	4	3	3	4	3	3	2	4	2	3	3	3	2	4	4	5	3	4	3	3	4	3	5	4	3.33333	3.25	4	3.5	3.33333	2.75	2.66667	4.33333	3.25	4
2	3	2	3	3	3	3	3	4	3	3	3	3	3	4	3	3	4	4	3	4	4	4	4	4	5	3	3	4	4	4	4	2	4	3	2	3	2	3	3	2.66667	3.25	3	3.25	3.66667	4.25	3.33333	4	2.75	2.75
5	5	4	4	5	5	3	3	4	3	5	5	5	5	4	3	4	3	3	3	3	3	3	4	4	4	3	3	4	3	3	3	4	3	4	3	5	5	3	5	4.66667	3.25	5	4	3	3.75	3.33333	3	3.5	4.5
4	5	5	5	5	5	3	4	3	4	4	4	5	3	3	4	4	3	3	4	3	3	4	4	4	3	5	5	4	4	4	2	3	4	3	3	5	3	5	5	4.83333	3.5	4.33333	3.5	3.33333	3.75	4.66667	3.33333	3.25	4.5
3	3	3	2	2	3	2	2	1	1	2	2	3	3	4	4	4	2	2	2	3	3	2	3	3	2	2	3	2	3	2	2	1	2	1	2	3	2	2	1	2.66667	1.5	2.33333	3.75	2	2.5	2.33333	2.33333	1.5	2
1	1	1	1	1	2	2	2	2	3	3	3	2	4	3	3	3	2	2	2	3	3	3	2	3	4	2	2	3	1	2	2	2	2	3	1	1	1	1	1	1.16667	2.25	2.66667	3.25	2	3	2.33333	1.66667	2	1
2	2	3	3	1	2	4	3	3	3	3	3	3	3	2	3	3	3	3	4	4	3	3	2	3	2	3	3	4	4	4	5	2	3	3	2	3	2	3	2	2.16667	3.25	3	2.75	3.33333	2.5	3.33333	4.33333	2.5	2.5
4	5	4	5	4	5	4	3	4	4	4	4	5	4	3	3	4	3	3	4	4	3	2	2	3	3	3	4	4	3	3	3	5	5	5	4	3	3	3	3	4.5	3.75	4.33333	3.5	3.33333	2.5	3.66667	3	4.75	3
4	4	3	3	3	3	4	4	3	4	3	3	4	1	2	2	1	2	2	3	3	3	3	3	4	4	2	2	3	2	3	2	2	3	2	3	3	3	2	3	3.33333	3.75	3.33333	1.5	2.33333	3.5	2.33333	2.33333	2.5	2.75
2	4	3	2	3	4	3	3	4	4	4	4	3	5	4	3	3	3	3	4	4	3	3	4	3	5	5	5	4	3	3	4	3	3	4	2	4	4	5	4	3	3.5	3.66667	3.75	3.33333	3.75	4.66667	3.33333	3	4.25
3	4	3	3	4	4	5	5	4	5	3	3	4	3	4	4	4	3	3	4	3	3	4	4	3	4	4	3	4	5	5	5	4	3	3	4	3	3	3	3	3.5	4.75	3.33333	3.75	3.33333	3.75	3.66667	5	3.5	3
3	3	2	2	4	3	3	4	4	4	3	3	4	3	3	2	2	1	1	1	2	2	3	4	3	4	2	2	1	4	3	3	2	3	3	3	3	3	4	4	2.83333	3.75	3.33333	2.5	1	3.5	1.66667	3.33333	2.75	3.5
5	5	4	5	5	5	4	4	3	3	4	4	5	4	2	4	4	3	3	4	3	3	2	2	2	1	3	4	4	5	4	5	4	4	4	3	3	4	3	4	4.83333	3.5	4.33333	3.5	3.33333	1.75	3.66667	4.66667	3.75	3.5
3	4	3	2	4	4	4	3	4	1	2	2	3	4	4	5	5	3	3	4	4	3	3	2	3	1	3	4	3	4	4	3	4	3	3	4	3	3	3	3	3.33333	3	2.33333	4.5	3.33333	2.25	3.33333	3.66667	3.5	3
4	5	4	5	5	4	5	5	3	4	5	4	4	5	4	5	5	5	5	4	5	5	4	3	3	4	4	4	3	3	4	4	5	5	4	4	5	5	5	5	4.5	4.25	4.33333	4.75	4.66667	3.5	3.66667	3.66667	4.5	5
2	2	2	3	1	1	1	2	2	1	2	1	2	3	3	3	2	3	3	2	3	3	3	2	3	2	2	3	3	3	2	3	2	3	2	3	3	3	2	3	1.83333	1.5	1.66667	2.75	2.66667	2.5	2.66667	2.66667	2.5	2.75
1	3	2	3	3	2	2	3	4	2	3	3	3	5	5	4	5	2	2	3	4	4	4	3	3	4	5	4	5	4	5	5	4	3	3	2	5	5	4	5	2.33333	2.75	3	4.75	2.33333	3.5	4.66667	4.66667	3	4.75
5	5	4	4	5	5	4	5	5	5	3	3	4	5	5	4	4	3	3	4	4	3	3	4	3	4	4	4	5	5	5	4	3	4	5	4	5	5	4	5	4.66667	4.75	3.33333	4.5	3.33333	3.5	4.33333	4.66667	4	4.75
1	2	2	3	2	2	5	3	4	4	2	1	2	4	4	4	3	2	2	2	3	3	4	5	4	5	2	3	3	3	3	4	4	3	4	2	4	3	3	4	2	4	1.66667	3.75	2	4.5	2.66667	3.33333	3.25	3.5
5	4	5	4	4	5	3	4	4	4	5	5	5	4	4	3	3	5	5	5	4	4	3	3	4	4	4	4	3	4	4	5	3	4	4	3	5	5	5	5	4.5	3.75	5	3.5	5	3.5	3.66667	4.33333	3.5	5
2	3	2	2	3	2	4	3	3	3	4	4	3	2	3	4	3	2	2	3	2	2	3	2	3	2	4	3	3	2	3	4	3	3	4	3	3	4	3	4	2.33333	3.25	3.66667	3	2.33333	2.5	3.33333	3	3.25	3.5
4	5	4	5	5	5	3	3	2	3	4	4	5	5	5	5	4	4	4	5	4	4	3	3	3	4	3	2	3	3	3	4	4	3	4	4	5	4	4	5	4.66667	2.75	4.33333	4.75	4.33333	3.25	2.66667	3.33333	3.75	4.5
5	5	4	5	5	5	4	4	4	3	2	3	3	3	3	4	3	4	4	3	4	4	3	3	3	2	3	3	2	5	5	4	4	3	3	4	3	4	3	3	4.83333	3.75	2.66667	3.25	3.66667	2.75	2.66667	4.66667	3.5	3.25
1	2	2	2	2	2	4	4	4	3	3	2	3	3	3	2	3	4	4	3	3	3	3	4	3	4	2	2	4	3	4	3	1	3	1	2	5	3	3	4	1.83333	3.75	2.66667	2.75	3.66667	3.5	2.66667	3.33333	1.75	3.75
2	1	2	4	3	2	1	1	1	2	3	2	3	2	1	2	1	3	3	4	3	3	3	3	2	3	2	2	2	2	2	3	1	1	1	1	2	3	2	3	2.33333	1.25	2.66667	1.5	3.33333	2.75	2	2.33333	1	2.5
4	4	3	2	4	4	3	3	4	3	5	4	4	5	4	4	4	5	5	4	5	5	4	4	4	3	4	3	3	4	3	3	4	3	4	3	3	4	3	4	3.5	3.25	4.33333	4.25	4.66667	3.75	3.33333	3.33333	3.5	3.5
3	3	3	3	4	3	4	5	4	3	4	4	4	3	4	4	4	4	4	3	3	4	4	3	4	3	3	3	2	3	3	4	1	3	3	2	5	4	4	4	3.16667	4	4	3.75	3.66667	3.5	2.66667	3.33333	2.25	4.25
2	2	3	2	3	2	4	3	4	3	3	3	3	4	3	3	3	3	3	3	3	3	3	4	3	4	3	2	2	4	4	3	3	2	3	2	3	2	3	3	2.33333	3.5	3	3.25	3	3.5	2.33333	3.66667	2.5	2.75
2	1	1	1	3	1	3	3	3	4	3	3	3	3	3	4	3	2	2	1	2	1	1	2	2	1	3	3	2	4	3	3	2	4	3	4	3	3	3	4	1.5	3.25	3	3.25	1.66667	1.5	2.66667	3.33333	3.25	3.25
2	4	2	3	3	4	5	4	5	5	4	4	3	5	5	5	4	3	4	4	3	4	4	4	5	5	5	5	5	3	3	4	4	4	4	5	5	5	3	5	3	4.75	3.66667	4.75	3.66667	4.5	5	3.33333	4.25	4.5
2	3	3	2	3	3	4	4	4	3	3	3	2	3	4	2	3	4	4	3	4	3	1	2	1	3	3	3	4	2	2	3	1	3	1	2	3	2	3	3	2.66667	3.75	2.66667	3	3.66667	1.75	3.33333	2.33333	1.75	2.75
1	2	1	3	3	3	3	3	4	3	3	3	3	2	2	2	3	3	3	3	4	3	2	2	1	1	3	2	3	3	4	3	1	3	3	2	3	2	3	2	2.16667	3.25	3	2.25	3	1.5	2.66667	3.33333	2.25	2.5
1	1	1	1	2	3	3	3	3	5	3	3	4	5	5	4	5	3	3	4	4	3	3	3	3	4	4	4	4	3	2	3	3	3	4	3	4	3	3	3	1.5	3.5	3.33333	4.75	3.33333	3.25	4	2.66667	3.25	3.25
1	3	3	1	2	3	4	3	3	3	3	3	3	3	3	3	4	4	4	3	4	5	2	3	3	3	5	5	5	3	3	4	3	4	3	3	5	5	5	3	2.16667	3.25	3	3.25	3.66667	2.75	5	3.33333	3.25	4.5
1	3	2	2	3	3	3	3	3	2	3	3	3	5	4	5	5	4	4	4	3	4	3	4	4	3	3	3	5	5	4	4	4	3	3	3	4	5	5	5	2.33333	2.75	3	4.75	4	3.5	3.66667	4.33333	3.25	4.75
5	5	5	4	4	4	4	4	3	4	3	4	3	4	5	5	5	5	5	4	5	4	3	3	3	1	4	4	3	2	2	3	4	4	4	3	4	3	4	4	4.5	3.75	3.33333	4.75	4.66667	2.5	3.66667	2.33333	3.75	3.75
3	3	5	3	4	3	5	5	4	5	4	4	4	4	4	4	5	3	3	4	4	3	5	4	4	4	4	4	3	4	4	3	5	4	4	5	4	3	4	4	3.5	4.75	4	4.25	3.33333	4.25	3.66667	3.66667	4.5	3.75
3	3	3	2	2	2	3	3	3	2	3	3	2	4	4	5	5	3	3	3	2	3	2	1	1	1	2	3	2	3	2	2	3	3	4	4	4	3	3	4	2.5	2.75	2.66667	4.5	3	1.25	2.33333	2.33333	3.5	3.5
1	3	3	3	3	3	4	3	4	4	3	2	3	1	2	2	2	2	2	3	3	3	3	3	3	2	3	4	3	3	2	3	2	3	1	1	4	3	3	4	2.66667	3.75	2.66667	1.75	2.33333	2.75	3.33333	2.66667	1.75	3.5
2	3	2	3	3	3	3	3	4	3	3	3	4	5	5	3	5	3	3	4	3	3	4	4	4	2	4	5	5	3	4	3	4	4	5	5	4	4	3	4	2.66667	3.25	3.33333	4.5	3.33333	3.5	4.66667	3.33333	4.5	3.75
3	2	3	2	2	3	2	3	3	3	2	1	2	3	3	2	3	4	4	4	3	4	3	2	2	3	1	1	2	3	3	4	1	3	3	3	2	3	2	4	2.5	2.75	1.66667	2.75	4	2.5	1.33333	3.33333	2.5	2.75
2	3	2	3	2	3	4	3	4	3	3	3	3	2	1	1	2	3	3	4	3	3	4	4	4	5	3	3	4	3	2	2	1	3	3	3	4	3	2	4	2.5	3.5	3	1.5	3.33333	4.25	3.33333	2.33333	2.5	3.25
2	3	2	3	3	3	3	3	4	3	3	3	3	5	4	5	4	5	5	4	5	4	5	5	5	3	3	3	2	2	2	3	4	4	4	3	4	3	4	4	2.66667	3.25	3	4.5	4.66667	4.5	2.66667	2.33333	3.75	3.75
4	4	3	3	3	4	4	3	2	3	3	3	3	5	4	5	5	3	3	2	3	2	2	2	2	1	4	4	5	4	4	4	1	3	3	2	4	4	3	4	3.5	3	3	4.75	2.66667	1.75	4.33333	4	2.25	3.75
1	1	1	2	2	1	3	1	3	3	2	2	3	4	3	4	3	3	3	4	3	3	1	2	2	2	3	2	2	3	2	3	3	2	2	2	2	2	1	2	1.33333	2.5	2.33333	3.5	3.33333	1.75	2.33333	2.66667	2.25	1.75
3	4	4	3	4	4	5	5	4	5	2	3	3	4	3	3	3	3	3	2	3	2	4	4	4	4	4	3	4	3	3	3	3	4	5	5	3	4	3	3	3.66667	4.75	2.66667	3.25	2.66667	4	3.66667	3	4.25	3.25
3	3	3	2	4	4	3	3	4	4	2	2	3	5	5	4	5	3	3	4	3	4	3	3	3	3	4	3	3	3	3	2	4	4	4	5	3	3	3	3	3.16667	3.5	2.33333	4.75	3.33333	3	3.33333	2.66667	4.25	3
5	5	4	5	5	5	4	3	4	4	5	5	5	5	4	4	4	5	5	5	4	5	4	5	5	4	5	5	4	5	5	4	3	4	3	5	5	3	4	5	4.83333	3.75	5	4.25	5	4.5	4.66667	4.66667	3.75	4.25
2	3	1	1	3	3	3	3	3	4	3	3	3	2	3	2	2	3	3	4	2	3	2	2	2	2	1	1	3	1	1	3	2	3	3	4	2	2	3	2	2.16667	3.25	3	2.25	3.33333	2	1.66667	1.66667	3	2.25
2	2	1	3	3	3	5	5	4	4	3	3	3	4	4	4	3	4	4	4	3	4	3	3	3	4	4	4	3	3	3	3	3	4	3	4	3	2	2	4	2.33333	4.5	3	3.75	4	3.25	3.66667	3	3.5	2.75
1	2	1	1	2	2	2	3	2	3	2	2	2	3	4	4	3	2	2	1	2	1	3	3	3	3	3	3	4	1	2	2	2	3	3	2	2	1	2	1	1.5	2.5	2	3.5	1.66667	3	3.33333	1.66667	2.5	1.5
2	3	4	2	3	2	3	3	5	2	2	2	3	2	1	2	2	2	2	1	2	1	3	3	3	4	2	2	3	2	3	3	2	3	3	4	2	3	2	3	2.66667	3.25	2.33333	1.75	1.66667	3.25	2.33333	2.66667	3	2.5
5	4	5	5	5	4	3	2	3	3	3	3	4	5	4	4	4	3	3	4	4	3	3	3	3	4	4	3	3	3	3	4	3	4	4	3	3	2	3	3	4.66667	2.75	3.33333	4.25	3.33333	3.25	3.33333	3.33333	3.5	2.75
3	3	3	2	3	2	3	4	4	3	3	3	3	2	3	2	2	4	4	4	3	4	1	1	1	2	3	4	3	1	1	3	1	3	3	3	2	3	2	4	2.66667	3.5	3	2.25	4	1.25	3.33333	1.66667	2.5	2.75
2	3	3	2	3	3	2	3	3	2	2	2	2	1	4	3	3	2	2	3	3	3	2	4	2	3	2	3	2	1	1	2	1	3	3	3	3	2	2	4	2.66667	2.5	2	2.75	2.33333	2.75	2.33333	1.33333	2.5	2.75
3	4	3	3	3	4	4	5	5	3	3	3	4	3	4	5	5	4	4	3	4	4	3	3	3	4	3	3	2	3	4	3	4	3	4	3	4	3	3	4	3.33333	4.25	3.33333	4.25	3.66667	3.25	2.66667	3.33333	3.5	3.5
2	4	3	2	3	3	4	3	4	4	3	3	3	3	3	3	4	4	3	3	4	3	1	1	1	1	4	4	5	4	3	3	3	4	3	4	3	4	4	3	2.83333	3.75	3	3.25	3.33333	1	4.33333	3.33333	3.5	3.5
1	2	2	1	2	1	3	3	2	3	2	2	3	1	3	3	2	4	4	3	4	4	3	2	2	2	3	3	4	2	3	2	2	3	1	3	2	1	2	2	1.5	2.75	2.33333	2.25	3.66667	2.25	3.33333	2.33333	2.25	1.75
4	4	3	4	5	4	2	3	3	3	4	4	3	4	3	3	3	3	3	4	3	3	3	4	4	4	4	3	2	3	3	4	3	4	3	4	3	3	4	2	4	2.75	3.66667	3.25	3.33333	3.75	3	3.33333	3.5	3
2	3	3	2	3	3	4	4	3	4	3	3	3	3	3	4	1	3	3	4	3	3	2	3	3	2	3	3	4	3	4	3	4	4	4	3	3	3	2	3	2.66667	3.75	3	2.75	3.33333	2.5	3.33333	3.33333	3.75	2.75
2	3	3	3	3	3	3	2	4	4	3	3	3	2	3	3	2	2	2	1	2	1	3	3	3	2	2	2	3	3	3	4	2	3	3	2	3	3	2	3	2.83333	3.25	3	2.5	1.66667	2.75	2.33333	3.33333	2.5	2.75
3	4	3	4	4	5	5	4	5	5	4	4	4	5	4	5	5	4	4	5	4	5	4	5	5	5	5	4	5	4	5	4	4	3	4	3	4	5	4	5	3.83333	4.75	4	4.75	4.33333	4.75	4.66667	4.33333	3.5	4.5
3	5	5	4	4	3	4	4	3	4	4	3	4	4	5	5	5	3	3	4	3	3	4	4	4	5	4	4	5	3	3	4	3	4	3	4	4	4	3	4	4	3.75	3.66667	4.75	3.33333	4.25	4.33333	3.33333	3.5	3.75
3	3	3	3	1	3	3	3	3	4	2	2	1	4	4	5	4	4	4	3	4	4	3	3	3	4	4	4	3	2	3	4	4	3	3	3	3	4	3	3	2.66667	3.25	1.66667	4.25	3.66667	3.25	3.66667	3	3.25	3.25
2	2	3	2	3	3	3	4	3	3	3	3	2	5	5	4	5	3	3	4	3	3	5	4	4	5	4	4	5	3	3	4	3	4	4	2	3	3	3	3	2.5	3.25	2.66667	4.75	3.33333	4.5	4.33333	3.33333	3.25	3
2	3	2	3	3	3	3	4	3	4	4	5	4	4	3	4	4	4	4	5	4	5	3	3	3	4	4	3	3	3	4	3	3	4	3	4	4	3	3	4	2.66667	3.5	4.33333	3.75	4.33333	3.25	3.33333	3.33333	3.5	3.5
1	3	2	1	3	3	5	3	3	3	2	2	2	1	2	1	2	4	3	3	4	3	3	3	3	2	3	4	3	4	3	3	4	3	3	3	3	3	3	3	2.16667	3.5	2	1.5	3.33333	2.75	3.33333	3.33333	3.25	3
2	4	3	3	3	4	4	4	3	4	4	4	5	4	5	5	5	2	2	3	2	3	4	4	4	3	4	4	3	3	3	2	1	3	3	3	5	4	5	5	3.16667	3.75	4.33333	4.75	2.33333	3.75	3.66667	2.66667	2.5	4.75
3	3	2	3	3	2	4	4	3	4	5	5	4	3	3	3	4	4	4	4	3	4	4	3	3	4	5	5	4	5	4	5	3	4	3	3	4	3	5	3	2.66667	3.75	4.66667	3.25	4	3.5	4.66667	4.66667	3.25	3.75
2	4	2	3	3	4	3	3	3	4	3	3	2	3	3	4	3	3	3	4	3	3	4	5	5	5	4	5	4	4	4	5	4	3	4	2	5	5	5	5	3	3.25	2.66667	3.25	3.33333	4.75	4.33333	4.33333	3.25	5
3	4	3	4	4	4	4	4	5	5	4	4	5	4	4	4	3	4	4	3	5	5	3	3	3	5	4	4	5	4	4	5	4	3	4	3	4	5	4	4	3.66667	4.5	4.33333	3.75	3.66667	3.5	4.33333	4.33333	3.5	4.25
2	1	2	2	1	2	4	3	3	3	2	2	1	3	2	3	3	3	4	4	3	4	3	3	3	2	2	1	1	3	3	4	2	4	2	2	3	3	3	3	1.66667	3.25	1.66667	2.75	3.66667	2.75	1.33333	3.33333	2.5	3
2	2	3	3	3	3	2	3	4	3	3	3	3	3	4	4	4	1	1	1	2	1	3	3	3	4	3	2	3	3	3	2	3	4	2	2	2	3	2	2	2.66667	3	3	3.75	1	3.25	2.66667	2.66667	2.75	2.25
2	4	2	3	3	3	3	5	5	5	4	5	4	5	4	5	5	3	3	2	3	2	4	3	3	4	3	2	3	4	3	3	4	5	4	5	4	3	4	4	2.83333	4.5	4.33333	4.75	2.66667	3.5	2.66667	3.33333	4.5	3.75
3	2	2	3	2	3	3	4	5	5	3	3	3	4	2	4	3	3	3	4	3	3	2	2	2	3	2	2	3	3	3	4	3	3	2	3	3	3	4	4	2.5	4.25	3	3.25	3.33333	2.25	2.33333	3.33333	2.75	3.5
2	2	2	2	1	2	3	2	3	2	1	2	2	4	3	3	4	3	3	4	3	3	2	1	1	2	3	2	3	2	1	2	3	3	2	2	4	3	3	4	1.83333	2.5	1.66667	3.5	3.33333	1.5	2.66667	1.66667	2.5	3.5
4	4	3	4	3	4	3	4	4	4	3	3	4	5	5	4	5	4	3	3	4	3	4	4	4	3	4	3	4	2	2	3	3	4	3	3	4	3	4	3	3.66667	3.75	3.33333	4.75	3.33333	3.75	3.66667	2.33333	3.25	3.5
2	4	3	2	3	4	3	4	3	3	2	2	1	3	3	3	2	2	2	2	1	2	2	3	3	2	3	2	2	1	1	2	1	3	1	2	2	2	3	3	3	3.25	1.66667	2.75	2	2.5	2.33333	1.33333	1.75	2.5
5	5	4	4	5	5	4	4	4	3	4	4	3	3	4	3	3	4	4	3	3	4	3	3	3	4	4	4	3	4	5	5	4	3	3	3	5	5	5	4	4.66667	3.75	3.66667	3.25	3.66667	3.25	3.66667	4.66667	3.25	4.75
2	3	1	3	3	3	5	4	5	5	3	3	2	4	3	3	3	4	4	3	4	5	4	4	4	3	3	3	4	4	3	3	4	4	4	3	4	3	4	4	2.5	4.75	2.66667	3.25	3.66667	3.75	3.33333	3.33333	3.75	3.75
3	4	5	3	4	4	3	3	4	3	3	3	4	1	3	3	3	5	5	5	4	5	3	3	3	3	3	3	4	4	4	4	4	3	3	4	3	3	2	3	3.83333	3.25	3.33333	2.5	5	3	3.33333	4	3.5	2.75
1	3	2	3	3	3	3	4	4	4	1	2	2	2	1	1	2	3	3	4	3	3	4	4	4	3	2	1	1	3	3	3	1	2	2	2	2	2	3	3	2.5	3.75	1.66667	1.5	3.33333	3.75	1.33333	3	1.75	2.5
4	5	3	4	5	5	3	3	3	2	3	3	4	4	5	5	5	3	3	4	3	3	3	3	3	2	3	2	3	4	4	2	4	4	5	5	4	3	3	4	4.33333	2.75	3.33333	4.75	3.33333	2.75	2.66667	3.33333	4.5	3.5
2	2	2	3	3	3	5	4	4	4	2	1	2	2	2	3	3	2	2	3	3	3	3	3	3	3	1	2	2	3	3	3	2	3	3	4	3	3	2	3	2.5	4.25	1.66667	2.5	2.33333	3	1.66667	3	3	2.75
4	3	4	4	3	4	4	5	4	4	3	3	2	4	3	4	3	3	3	4	3	3	4	4	4	4	5	5	4	3	3	4	4	4	4	5	4	5	3	4	3.66667	4.25	2.66667	3.5	3.33333	4	4.66667	3.33333	4.25	4
4	3	3	2	4	2	4	3	3	4	3	3	2	1	2	1	1	3	3	4	3	3	2	1	1	1	3	2	2	4	4	2	1	3	3	3	3	3	3	4	3	3.5	2.66667	1.25	3.33333	1.25	2.33333	3.33333	2.5	3.25
4	3	4	4	4	3	3	4	4	4	3	4	4	3	4	3	4	5	5	5	5	5	4	4	4	4	5	4	5	4	5	5	4	4	5	5	4	3	5	4	3.66667	3.75	3.66667	3.5	5	4	4.66667	4.66667	4.5	4
3	5	5	4	5	5	4	4	5	4	3	3	3	2	4	5	4	4	4	5	5	5	3	3	3	4	3	3	4	3	3	5	4	3	4	4	4	5	5	4	4.5	4.25	3	3.75	4.33333	3.25	3.33333	3.66667	3.75	4.5
3	3	4	3	3	3	3	3	4	3	2	3	3	3	2	3	2	3	3	2	3	2	3	3	3	4	3	3	4	4	3	4	3	4	3	3	3	3	4	3	3.16667	3.25	2.66667	2.5	2.66667	3.25	3.33333	3.66667	3.25	3.25
3	4	2	3	3	4	3	5	5	5	3	3	3	4	4	5	4	3	3	4	3	3	4	4	4	5	4	3	4	4	4	5	4	5	5	4	5	3	5	5	3.16667	4.5	3	4.25	3.33333	4.25	3.66667	4.33333	4.5	4.5
1	2	1	2	2	1	4	5	3	5	2	3	3	3	4	3	3	4	3	4	4	3	3	3	3	4	2	2	3	4	4	3	2	3	3	2	3	3	3	3	1.5	4.25	2.66667	3.25	3.66667	3.25	2.33333	3.66667	2.5	3
2	2	1	2	2	2	3	3	3	3	3	3	3	1	2	1	2	4	4	3	3	4	2	2	3	3	3	3	4	3	3	4	2	3	1	2	3	2	3	2	1.83333	3	3	1.5	3.66667	2.5	3.33333	3.33333	2	2.5
5	4	5	5	5	5	4	4	4	5	3	3	4	5	5	4	5	4	3	3	4	3	2	2	2	4	5	5	4	4	4	3	3	3	3	4	4	3	4	4	4.83333	4.25	3.33333	4.75	3.33333	2.5	4.66667	3.66667	3.25	3.75
3	4	2	3	4	3	5	5	5	4	4	3	3	3	3	3	4	4	4	4	4	3	5	5	4	5	3	3	4	3	4	4	4	3	4	3	3	4	3	4	3.16667	4.75	3.33333	3.25	4	4.75	3.33333	3.66667	3.5	3.5
3	4	3	4	4	4	2	3	3	3	4	4	4	4	3	3	3	2	2	2	3	3	3	3	3	4	4	4	5	3	3	3	3	4	3	4	4	4	3	3	3.66667	2.75	4	3.25	2	3.25	4.33333	3	3.5	3.5
2	2	3	3	2	2	3	3	3	4	5	5	5	3	4	4	4	3	2	4	3	3	3	3	3	3	4	4	4	3	4	4	5	5	4	5	3	3	2	3	2.33333	3.25	5	3.75	3	3	4	3.66667	4.75	2.75
